# Supplementary material for: PARP14 and PARP9/DTX3L regulate interferon-induced ADP-ribosylation
Source: EMBO J. 2024 Jun 4;43(14):7. doi: 10.1038/s44318-024-00126-0 (PMC11251020; doi:10.1038/s44318-024-00126-0)
Supplement: Supplementary file 3 — Source data Fig. 1 [file 44318_2024_126_MOESM3_ESM.zip]

Archive with 6 entries (5 files):
- Figure 1/
- Figure 1/.DS_Store
- __MACOSX/Figure 1/._.DS_Store
- Figure 1/FIG 1B.tif
- Figure 1/Fig 1C.tif
- Figure 1/Fig 1A.tif
