# Supplementary material for: PARP14 and PARP9/DTX3L regulate interferon-induced ADP-ribosylation
Source: EMBO J. 2024 Jun 4;43(14):7. doi: 10.1038/s44318-024-00126-0 (PMC11251020; doi:10.1038/s44318-024-00126-0)
Supplement: Supplementary file 4 — Source data Fig. 2 [file 44318_2024_126_MOESM4_ESM.zip]

Archive with 11 entries (10 files):
- Figure 2/
- Figure 2/Source Data 2J.txt
- __MACOSX/Figure 2/._Source Data 2J.txt
- Figure 2/Source Data 2H.txt
- __MACOSX/Figure 2/._Source Data 2H.txt
- Figure 2/Source Data 2B.txt
- __MACOSX/Figure 2/._Source Data 2B.txt
- Figure 2/Source Data 2E.txt
- __MACOSX/Figure 2/._Source Data 2E.txt
- Figure 2/Source Data 2F.txt
- __MACOSX/Figure 2/._Source Data 2F.txt
