# Supplementary material for: PARP14 and PARP9/DTX3L regulate interferon-induced ADP-ribosylation
Source: EMBO J. 2024 Jun 4;43(14):7. doi: 10.1038/s44318-024-00126-0 (PMC11251020; doi:10.1038/s44318-024-00126-0)
Supplement: Supplementary file 4 — Source data Fig. 2 [file 44318_2024_126_MOESM4_ESM.zip › Figure 2/Source Data 2J.txt]

GFP	YFP NSP3 Mac1
240.4	30.9
134.6	36.7
127.7	42.6
42.2	44.4
249.9	30.3
221.8	37.8
37.7	25.9
114.8	39.9
333.3	53.6
224.0	49.9
241.5	32.6
297.5	43.3
271.7	50.4
246.6	47.6
288.1	102.2
206.7	0.9
388.4	37.1
80.6	56.4
94.4	9.3
205.1	23.8
89.0	48.9
238.6	27.9
84.9	24.9
65.0	20.0
38.2	26.0
36.4	15.2
62.0	30.2
80.1	24.7
99.5	52.6
82.6	35.0
136.4	34.1
36.5	30.9
54.9	13.2
94.7	20.4
83.0	18.5
88.3	22.4
44.3	22.0
226.1	38.3
64.2	61.1
29.0	49.6
68.3	25.1
63.7	18.9
63.7	28.9
89.2	41.3
235.7	29.6
61.6	69.2
32.1	30.1
101.6	44.5
131.5	21.2
72.5	25.6
52.4	25.8
60.6	16.0
70.8	35.9
113.8	42.9
136.0	34.7
149.3	26.6
189.7	25.5
142.5	40.1
219.2	39.1
134.6	32.8
88.1	31.7
77.9	35.4
109.3	11.9
81.6	31.8
153.7	53.0
126.1	24.7
136.3	40.4
42.2	27.0
77.2	31.5
167.0	34.0
166.1	34.2
255.6	22.2
53.4	57.9
62.9	20.1
264.6	12.2
186.0	61.2
119.8	36.5
111.9	42.0
68.6	43.5
100.5	55.1
92.4	23.5
86.9	33.4
71.9	27.7
179.7	2.5
166.8	29.6
154.4	15.7
338.2	31.3
54.7	32.9
45.0	39.7
120.5	29.5
90.7	29.8
41.1	21.5
105.6	42.5
169.8	34.2
68.3	37.3
207.3	35.2
180.2	30.4
31.1	35.4
87.8	47.2
52.3	58.8
82.9	42.1
116.3	29.5
69.9	16.0
81.1	25.6
120.9	18.1
101.1	30.6
81.8	45.1
107.4	15.1
67.0
92.8
98.6
50.9
76.5
45.1
56.8
329.3
214.3
219.2
43.2
62.5
118.2
23.9
