# Supplementary material for: PARP14 and PARP9/DTX3L regulate interferon-induced ADP-ribosylation
Source: EMBO J. 2024 Jun 4;43(14):7. doi: 10.1038/s44318-024-00126-0 (PMC11251020; doi:10.1038/s44318-024-00126-0)
Supplement: Supplementary file 4 — Source data Fig. 2 [file 44318_2024_126_MOESM4_ESM.zip › Figure 2/Source Data 2H.txt]

WT	WT + IFNG	WT + IFNg + P14i
1.07259682	2.10692622	2.35732822
1.34296443	2.88808063	2.27580199
1.16327396	1.90893395	1.89645544
1.00493559	2.26304619	2.75525388
1.05540421	2.07392751	2.09666612
1.13609854	1.85652423	2.41639315
1.05956371	1.83461752	2.75608578
0.94476147	2.60495722	3.19144695
1.31246141	1.76751089	2.45549246
0.98552459	1.58199712	2.06339011
0.89512475	1.74005818	3.95319035
0.84548803	2.21812357	2.34484972
0.91758606	1.67128775	2.37535273
0.88708305	2.31795161	3.96012285
1.17436596	2.93577625	2.57722721
0.96750008	2.97737126	2.45077836
0.91314926	3.33897061	2.78464769
0.87266344	3.74687907	4.52664697
0.86711744	3.02756258	2.06200361
1.08008392	2.99290007	2.03427360
1.03432940	2.23781188	3.01480678
0.99994419	3.39775823	2.95158235
1.09505813	3.72109016	2.09139742
1.16050095	4.05495949	2.14408444
1.24535479	3.91797323	2.09444772
0.89179715	3.77793668	5.99716945
0.93755167	3.59491861	5.02939207
0.92174556	2.42526675	4.01419637
0.95529887	3.29266149	2.80433600
0.83134573	4.50279916	3.15650713
0.91453576	3.67173074	2.27330629
0.88403275	2.37119323	1.43336426
0.83356413	3.44684035	1.88952294
0.74122319	3.98258416	2.22145117
0.92285476	3.76240787	3.01674788
1.07925202	2.84149421	2.29715410
1.03016990	3.14070103	2.37368893
0.91869526	2.69397055	2.55781620
1.04874901	1.85818803	3.84615250
0.87183154	2.42443485	3.16260774
0.82968192	3.02700798	4.48921146
0.89928425	2.24613088	3.18784205
0.97387798	2.21202297	2.76468208
0.96860928	4.12372991	2.74887598
1.08091582	4.07353859	2.40169624
0.98968409	2.98153077	1.85347393
0.96112218	3.97398785	1.47745498
0.97665098	1.80355991	2.04786130
1.19405427	2.51760768	1.67877486
1.16576966	3.22333646	1.77361149
1.11779674	3.29793019	1.95219276
1.00521289	3.33481110	2.26914679
1.07620172	3.00232827	2.14574824
0.93893817	4.01835587	2.15573104
1.06982382	3.61821182	2.82984761
1.06677352	2.88669413	2.52869969
1.04653061	3.26465418	3.32566020
1.08507532	3.03199939	2.96572466
1.10420903	2.85730032	4.30508418
1.17048376	3.13432313	2.97016146
1.02767420	2.08612872	3.35144911
0.93671977	2.14824394	4.14757772
0.80167461	1.69984966	5.81359677
1.14247645	1.51294939	5.09261649
0.99717119	1.39786985	4.01807857
0.88015054	3.09328271	3.19616105
0.97776018	2.74111157	4.87160831
1.16161015	3.52864388	3.96733265
1.06344592	3.65010133	4.14508202
1.02989260	2.13188323	1.92363085
1.25145539	2.28301179	1.96162097
0.85047943	3.89329352	2.76856428
0.79862431	2.88419843	3.59991001
0.74565999	2.47490347	3.89717572
0.84715183	4.42127293	3.74882017
0.89207445	2.60883942	2.44135016
0.96278598	2.77494219	1.79579550
1.31634361	2.95823756	1.49353838
1.02517850	2.80433600	1.78193050
1.00188529	3.01175648	2.26332349
1.09949493	2.85924142	1.89701004
1.09256243	2.45105566	1.82297091
0.82413592	2.99262277	2.78880719
1.37208094	2.65570314	2.45743356
1.25589219	3.56441559	2.80599980
1.00798589	3.81814519	3.76601277
0.84188313	3.70112455	2.40058704
1.00160799	3.28850199	2.32377491
1.27807620	2.59608362	2.62852773
0.80638872	4.83833229	4.14480472
1.12944334	2.78215199	2.90971004
1.41894466	4.46675015	3.29626639
1.02517850	2.67095464	3.32704670
0.75231519	2.32710251	2.20231746
0.89346095	2.74859868	1.94137806
0.90427565	3.78930598	3.02173928
0.89290635	2.80544520	3.03199939
1.02573310	3.11657592	2.73695207
0.95086207	2.24557628	2.74527107
1.00354909	1.89063214	1.99240128
0.85602543	2.38034413	1.88896834
0.86212604	1.75253669	2.34041292
0.83661443	1.61776883	2.42360295
0.75453360	2.26055048	2.67788715
0.77283540	3.08884591	2.38367173
1.01990980	3.30708109	2.27275169
1.33658652	4.14619122	2.04924780
0.81193472	4.10376431	1.85458313
1.07398332	2.35788282	1.51988189
0.95834917	3.08635021	2.43053545
0.93172836	4.26709407	2.16349545
1.10393173	2.48821387	2.71033126
0.92230016	3.05335149	2.62464553
1.00049879	2.21784627	2.32349761
1.16105555	2.19815796	2.68398775
1.02351470	3.93793884	2.02706379
0.87820944	2.41722505	2.47018937
0.97831478	2.49154147	2.69286135
0.83079113	2.43940905	1.58144252
0.81969912	2.66845894	3.40718643
0.80777522	2.68981105	2.56058920
1.16327396	2.10138022	3.40191773
1.24535479	3.63429522	3.37058282
1.16382856	3.02146198	2.42498945
0.86184874	3.06083860	3.30125779
0.85879844	2.85452732	2.88419843
0.86850394	2.23171127	2.29521300
0.98358348	2.36647913	3.35228101
0.88541925	3.72109016	2.53729599
0.88347815	3.33425650	1.92085785
0.85602543	3.29793019	2.63435103
0.94919827	4.11263791	2.42942625
0.83605983	2.32460681	2.34762272
1.07980662	5.15223602	2.14158874
0.78032251	2.10914463	2.81348690
0.93145106	1.70068157	3.61904372
1.12167894	1.92335355	3.58465850
1.56868671	1.88619534	3.41994224
0.94919827	2.41362014	3.13709613
0.86739474	2.56502600	3.25023457
1.00715399	2.65182094	3.93377934
1.10809123	2.43275385	2.83761201
1.44556547	2.07198641	2.07170911
1.05013551	1.90449715	2.88170273
0.94503877	2.63740133	3.14902003
1.01907790	2.15822674	3.42132874
1.04569871	4.62037441	3.58576770
0.90760326	2.77327838
0.88791495	2.32100191
0.97554178	4.20276044
1.07952932	4.56768739
0.95280317	2.72419627
1.05789991	2.60689832
0.91647686	2.42138455
0.99328899
1.14081265
0.87959594
1.15412305
1.01575030
