# Supplementary material for: PARP14 and PARP9/DTX3L regulate interferon-induced ADP-ribosylation
Source: EMBO J. 2024 Jun 4;43(14):7. doi: 10.1038/s44318-024-00126-0 (PMC11251020; doi:10.1038/s44318-024-00126-0)
Supplement: Supplementary file 4 — Source data Fig. 2 [file 44318_2024_126_MOESM4_ESM.zip › Figure 2/Source Data 2B.txt]

WT	WT + P14i	P14 KO	WT	WT + P14i	P14 KO
0.00026960	0.00011085	0.00013550	0.00034347	0.00018818	0.00024358
0.00033753	0.00011318	0.00013709	0.00147553	0.00019821	0.00019360
0.00028403	0.00012010	0.00012529	0.00068579	0.00018775	0.00020328
0.00050251	0.00022736	0.00012614	0.00035229	0.00022547	0.00022277
0.00034665	0.00023042	0.00016294	0.00069088	0.00018832	0.00025174
0.00044320	0.00011517	0.00013889	0.00072354	0.00024854	0.00025724
0.00021230	0.00014428	0.00014387	0.00073710	0.00029269	0.00021854
0.00027491	0.00011111	0.00015323	0.00052518	0.00019210	0.00019926
0.00032894	0.00017129	0.00017249	0.00056057	0.00019689	0.00020321
0.00025837	0.00011668	0.00013401	0.00153692	0.00020536	0.00031162
0.00022595	0.00010508	0.00013359	0.00080036	0.00032277	0.00025603
0.00021239	0.00011674	0.00013853	0.00148604	0.00022543	0.00021799
0.00026466	0.00012613	0.00017451	0.00093981	0.00024809	0.00020610
0.00025968	0.00010164	0.00014883	0.00053557	0.00019702	0.00024986
0.00025565	0.00011362	0.00013553	0.00070153	0.00016804	0.00025851
0.00022456	0.00011135	0.00014645	0.00096870	0.00022642	0.00021638
0.00022684	0.00011337	0.00015703	0.00054591	0.00019053	0.00030560
0.00020847	0.00010278	0.00015055	0.00244027	0.00020488	0.00023200
0.00032845	0.00010413	0.00014463	0.00114728	0.00018440	0.00019083
0.00028373	0.00011961	0.00013296	0.00048200	0.00020728	0.00018029
0.00024909	0.00010644	0.00018498	0.00113829	0.00018742	0.00017576
0.00028449	0.00010632	0.00013778	0.00308723	0.00024245	0.00020363
0.00031350	0.00012041	0.00025500	0.00098130	0.00017993	0.00015372
0.00023468	0.00009840	0.00014109	0.00048468	0.00022830	0.00019677
0.00021380	0.00009350	0.00013987	0.00250825	0.00019157	0.00021734
0.00027013	0.00012593	0.00012435	0.00097245	0.00022391	0.00019489
0.00022249	0.00011915	0.00017163	0.00097187	0.00024114	0.00017534
0.00040816	0.00012168	0.00019661	0.00164792	0.00024978	0.00015599
0.00042806	0.00013068	0.00014236	0.00069940	0.00026263	0.00020545
0.00025110	0.00011932	0.00015037	0.00087355	0.00026019	0.00018869
0.00028294	0.00014363	0.00015356	0.00041678	0.00019652	0.00021783
0.00031266	0.00010730	0.00019108	0.00211191	0.00023812	0.00020897
0.00024680	0.00016902	0.00014707	0.00042490	0.00021947	0.00017153
0.00042905	0.00011480	0.00014503	0.00074232	0.00020219	0.00016667
0.00028799	0.00013387	0.00012827	0.00084766	0.00021129	0.00016125
0.00030847	0.00010919	0.00012814	0.00110052	0.00020019	0.00019369
0.00029745	0.00013416	0.00015163	0.00052955	0.00019491	0.00019316
0.00026633	0.00013968	0.00014361	0.00094175	0.00020371	0.00024758
0.00027830	0.00014449	0.00018189	0.00055650	0.00019152	0.00026580
0.00028222	0.00017586	0.00012565	0.00098785	0.00020649	0.00019027
0.00067011	0.00013717	0.00013277	0.00081217	0.00020150	0.00016104
0.00026536	0.00011484	0.00012220	0.00092842	0.00019953	0.00022183
0.00026509	0.00014002	0.00016770	0.00143745	0.00018137	0.00019923
0.00051235	0.00012325	0.00012385	0.00055792	0.00019689	0.00020515
0.00027869	0.00014567	0.00011313	0.00071580	0.00017407	0.00019232
0.00031434	0.00013382	0.00014438	0.00076245	0.00018240	0.00018232
0.00023277	0.00013902	0.00014395	0.00066942	0.00022438	0.00017176
0.00022327	0.00012095	0.00013230	0.00097480	0.00018716	0.00020329
0.00024764	0.00011194	0.00013907	0.00046744	0.00020866	0.00019605
0.00037761	0.00011534	0.00013169	0.00110258	0.00020876	0.00016437
0.00030096	0.00011444	0.00013545	0.00061681	0.00022149	0.00021479
0.00037666	0.00011376	0.00011475	0.00082615	0.00017582	0.00015507
0.00022483	0.00013176	0.00013805	0.00243518	0.00021904	0.00016222
0.00035576	0.00010849	0.00013646	0.00071182	0.00022738	0.00017149
0.00033092	0.00015347	0.00015262	0.00101073	0.00017189	0.00017430
0.00071609	0.00010652	0.00012687	0.00048204	0.00027530	0.00020588
0.00021793	0.00013073	0.00015067	0.00165466	0.00020848	0.00016961
0.00029032	0.00012181	0.00014737	0.00045481	0.00021071	0.00017902
0.00028768	0.00012664	0.00017179	0.00137730	0.00020153	0.00018930
0.00042891	0.00015255	0.00013173	0.00044449	0.00018649	0.00017293
0.00031209	0.00014281	0.00015740	0.00049686	0.00020459	0.00017355
0.00039168	0.00012053	0.00016122	0.00063950	0.00016394	0.00017527
0.00039263	0.00012484	0.00014609	0.00075083	0.00019873	0.00017727
0.00044557	0.00011922	0.00013543	0.00205160	0.00023363	0.00019488
0.00046987	0.00011665	0.00013324	0.00090343	0.00015950	0.00018498
0.00032339	0.00011193	0.00017017	0.00238068	0.00021000	0.00018306
0.00026661	0.00012401	0.00018431	0.00097586	0.00019602	0.00016355
0.00074196	0.00012338	0.00015733	0.00249162	0.00018246	0.00019666
0.00026167	0.00011316	0.00023220	0.00105707	0.00017330	0.00018118
0.00029845	0.00011646	0.00012228	0.00079774	0.00024308	0.00015163
0.00030281	0.00010419	0.00012932	0.00350369	0.00022982	0.00017876
0.00075331	0.00012158	0.00012724	0.00077464	0.00019040	0.00018904
0.00079137	0.00011961	0.00014335	0.00044779	0.00020598	0.00020917
0.00085293	0.00011129	0.00013013	0.00067741	0.00017751	0.00012728
0.00080478	0.00013839	0.00013377	0.00076752	0.00019237	0.00019696
0.00028053	0.00010867	0.00014134	0.00251021	0.00022243	0.00019189
0.00103597	0.00013043	0.00012729	0.00139839	0.00017333	0.00018119
0.00033687	0.00010432	0.00014719	0.00192653	0.00025764	0.00017439
0.00025737	0.00014694	0.00012947	0.00058244	0.00024563	0.00015047
0.00041570	0.00013372	0.00014782	0.00190921	0.00022669	0.00017262
0.00054418	0.00015016	0.00013705	0.00094110	0.00020826	0.00014611
0.00059931	0.00014327	0.00013359	0.00038966	0.00022123	0.00018793
0.00103083	0.00012387	0.00012771	0.00070716	0.00024240	0.00016965
0.00040472	0.00019489	0.00013624	0.00062662	0.00023942	0.00015959
0.00030709	0.00011093	0.00013860	0.00085719	0.00024230	0.00017850
0.00026907	0.00010840	0.00014871	0.00149890	0.00022649	0.00020276
0.00109547	0.00018126	0.00013440	0.00114892	0.00025455	0.00020372
0.00078595	0.00015346	0.00013552	0.00184775	0.00023483	0.00017351
0.00046949	0.00013006	0.00013324	0.00042705	0.00022727	0.00018466
0.00039779	0.00013827	0.00013280	0.00031715	0.00024201	0.00024015
0.00033528	0.00013071	0.00014392	0.00087983	0.00019091	0.00016441
0.00041228	0.00011882	0.00014526	0.00092240	0.00023387	0.00017670
0.00031530	0.00010146	0.00013951	0.00140902	0.00020417	0.00021934
0.00052314	0.00013089	0.00015796	0.00202035	0.00025604	0.00019396
0.00031856	0.00013273	0.00013299	0.00144787	0.00025845	0.00022267
0.00082705	0.00011637	0.00016163	0.00067725	0.00019672	0.00020661
0.00065984	0.00011845	0.00016338	0.00082413	0.00019769	0.00018495
0.00091214	0.00011650	0.00013480	0.00099480	0.00017872	0.00026731
0.00099552	0.00010874	0.00013472	0.00091857	0.00023095	0.00027543
0.00030655	0.00010873	0.00015236	0.00127409	0.00025280	0.00019306
0.00030618	0.00011632	0.00013917	0.00116572	0.00030296	0.00017895
0.00121489	0.00011416	0.00014865	0.00141384	0.00019457	0.00016872
0.00056567	0.00013844	0.00013661	0.00121599	0.00027571	0.00017077
0.00022655	0.00010945	0.00011978	0.00062320	0.00019382	0.00019501
0.00046321	0.00014561	0.00011797	0.00090439	0.00017151	0.00019663
0.00048232	0.00014217	0.00013496	0.00077363	0.00016870	0.00019008
0.00043515	0.00016763	0.00016722	0.00305257	0.00022089	0.00014874
0.00030261	0.00014030	0.00011509	0.00051432	0.00018406	0.00017753
0.00023809	0.00012130	0.00013150	0.00080374	0.00025314	0.00021665
0.00028030	0.00011965	0.00019062	0.00090722	0.00023064	0.00018743
0.00073617	0.00010981	0.00017495	0.00169193	0.00020303	0.00018450
0.00073085	0.00011087	0.00014391	0.00080204	0.00027879	0.00023890
0.00076666	0.00010233	0.00015251	0.00066612	0.00021697	0.00021300
0.00036708	0.00011677	0.00013417	0.00130341	0.00019535	0.00018904
0.00021741	0.00011057	0.00014202	0.00112232	0.00021922	0.00022589
0.00027896	0.00012837	0.00014157	0.00048695	0.00026735	0.00019170
0.00027173	0.00012518	0.00012887	0.00096715	0.00022612	0.00022136
0.00026946	0.00011459	0.00013128	0.00098650	0.00021851	0.00018740
0.00045141	0.00012004	0.00014859	0.00110078	0.00019386	0.00019793
0.00024704	0.00012147	0.00011530	0.00056345	0.00025013	0.00023227
0.00024938	0.00012370	0.00014167	0.00113689	0.00022026	0.00022409
0.00024804	0.00012655	0.00024453	0.00096246	0.00024699	0.00026268
0.00033890	0.00011158	0.00027172	0.00087017	0.00022407	0.00020631
0.00093511	0.00010875	0.00013912	0.00129412	0.00026338	0.00025917
0.00025678	0.00013194	0.00012639	0.00088875	0.00018934	0.00027185
0.00044779	0.00012782	0.00014664	0.00077590	0.00023905	0.00025437
0.00026540	0.00012444	0.00013348	0.00084213	0.00020682	0.00021244
0.00052098	0.00015407	0.00016846	0.00111172	0.00021995	0.00018179
0.00021078	0.00015644	0.00016134	0.00093117	0.00021276	0.00021686
0.00038526	0.00011620	0.00015335	0.00090030	0.00018146	0.00018691
0.00052945	0.00011809	0.00016323	0.00051912	0.00019197	0.00024041
0.00044323	0.00010908	0.00012085	0.00042903	0.00020444	0.00021748
0.00022919	0.00013561	0.00015405	0.00090745	0.00027135	0.00020450
0.00028534	0.00013532	0.00014130	0.00105680	0.00022672	0.00020767
0.00020210	0.00010446	0.00011819	0.00089470	0.00027295	0.00023949
0.00036729	0.00010958	0.00018968	0.00203928	0.00018977	0.00023548
0.00089062	0.00010876	0.00016078	0.00095541	0.00025321	0.00022374
0.00063746	0.00010765	0.00014227	0.00117412	0.00018013	0.00018339
0.00032374	0.00011333	0.00014314	0.00131962	0.00021181	0.00017987
0.00025962	0.00011657	0.00014185	0.00194757	0.00020130	0.00025953
0.00027265	0.00011033	0.00015000	0.00052879	0.00021516	0.00020288
0.00035354	0.00012905	0.00015217	0.00081017	0.00019582	0.00018212
0.00037956	0.00012255	0.00015154	0.00051135	0.00017579	0.00017175
0.00023561	0.00011985	0.00013543	0.00070500	0.00019544	0.00018719
0.00053346	0.00012038	0.00012670	0.00055225	0.00018203	0.00017547
0.00024247	0.00011257	0.00013867	0.00089964	0.00021763	0.00017480
0.00088706	0.00012143	0.00013051	0.00239955	0.00017700	0.00017336
0.00029140	0.00012220	0.00014771	0.00079106	0.00015812	0.00016657
0.00026386	0.00011607	0.00014429	0.00064699	0.00022199	0.00017705
0.00038414	0.00011969	0.00017754	0.00137069	0.00019459	0.00018079
0.00024459	0.00010735	0.00016704	0.00090479	0.00019387	0.00019502
0.00052034	0.00011299	0.00014164	0.00098696	0.00018457	0.00021021
0.00027530	0.00011968	0.00015695	0.00333229	0.00017229	0.00020406
0.00026554	0.00011039	0.00015070	0.00114925	0.00024167	0.00018792
0.00025418	0.00011632	0.00014747	0.00081084	0.00017223	0.00025171
0.00031446	0.00010940	0.00013052	0.00048378	0.00016230	0.00022966
0.00029175	0.00028099	0.00013998	0.00246089	0.00018304	0.00022638
0.00034772	0.00012257	0.00015034	0.00101622	0.00014335	0.00019492
0.00035284	0.00012115	0.00015494	0.00146910	0.00020893	0.00024870
0.00030747	0.00012007	0.00013591	0.00052174	0.00018259	0.00022476
0.00039527	0.00011994	0.00013780	0.00085188	0.00018874	0.00023033
0.00033301	0.00015351	0.00014412	0.00048140	0.00018049	0.00022059
0.00034260	0.00011051	0.00013991	0.00085300	0.00022599	0.00023700
0.00037809	0.00011641	0.00024268	0.00086949	0.00019087	0.00025775
0.00033686	0.00011595	0.00014922	0.00117003	0.00022289	0.00024928
0.00022412	0.00012326	0.00015878	0.00092348	0.00021745	0.00022798
0.00023905	0.00012092	0.00014748	0.00097154	0.00018819	0.00019666
0.00071748	0.00011942	0.00016606	0.00124258	0.00021429	0.00017192
0.00029407	0.00014081	0.00015301	0.00066125	0.00022262	0.00017348
0.00061735	0.00015447	0.00014317	0.00447165	0.00021166	0.00032247
0.00028943	0.00012463	0.00018019	0.00133479	0.00020964	0.00020877
0.00037882	0.00012747	0.00013340	0.00088187	0.00020468	0.00016407
0.00096710	0.00010259	0.00014715	0.00105980	0.00022781	0.00021972
0.00036354	0.00010766	0.00013907	0.00107490	0.00020190	0.00015748
0.00121953	0.00011057	0.00014760	0.00477527	0.00021973	0.00017478
0.00043277	0.00010065	0.00013978	0.00065066	0.00019917	0.00019224
0.00034547	0.00012163	0.00013181	0.00237024	0.00020609	0.00020671
0.00033195	0.00013382	0.00014262	0.00087839	0.00020262	0.00020013
0.00030924	0.00014905	0.00017873	0.00213313	0.00019395	0.00019672
0.00037164	0.00011202	0.00013538	0.00083272	0.00020412	0.00021865
0.00074692	0.00012112	0.00012795	0.00104498	0.00019463	0.00020155
0.00039784	0.00011419	0.00015439	0.00189185	0.00018375	0.00018662
0.00032360	0.00010235	0.00013488	0.00133349	0.00020242	0.00024717
0.00034662	0.00013115	0.00013766	0.00214356	0.00020023	0.00018145
0.00033813	0.00011971	0.00014946	0.00105318	0.00017031	0.00020127
0.00025755	0.00014145	0.00013914	0.00100597	0.00020155	0.00015959
0.00021920	0.00010205	0.00020474	0.00141209	0.00019713	0.00020994
0.00036294	0.00011688	0.00013878	0.00082609	0.00019138	0.00022811
0.00036384	0.00010421	0.00014536	0.00125219	0.00019476	0.00018980
0.00031125	0.00010907	0.00014773	0.00087850	0.00019523	0.00019057
0.00034716	0.00010813	0.00023940	0.00106181	0.00021604	0.00042572
0.00101922	0.00010047	0.00018576	0.00092004	0.00023132	0.00018186
0.00035823	0.00012876	0.00013424	0.00106369	0.00018435	0.00019692
0.00023329	0.00011631	0.00012809	0.00084772	0.00020875	0.00016576
0.00040385	0.00012307	0.00015068	0.00151308	0.00020492	0.00032241
0.00037480	0.00013767	0.00013218	0.00092506	0.00019688	0.00021925
0.00024591	0.00013816	0.00015038	0.00077628	0.00016653	0.00017488
0.00095014	0.00013298	0.00014230	0.00105234	0.00020532	0.00017374
0.00021111	0.00015383	0.00014637	0.00077358	0.00018787	0.00019214
0.00026593	0.00014031	0.00017825	0.00086532	0.00022676	0.00015398
0.00021443	0.00013287	0.00018159	0.00063262	0.00023167	0.00021794
0.00037935	0.00013932	0.00015352	0.00043555	0.00017445	0.00020436
0.00035127	0.00010000	0.00014181	0.00144546	0.00020385	0.00025491
0.00049594	0.00011419	0.00015273	0.00082331	0.00021957	0.00018601
0.00038077	0.00012267	0.00013971	0.00073154	0.00021512	0.00021269
0.00021982	0.00012213	0.00013854	0.00341789	0.00018234	0.00018040
0.00024890	0.00012352	0.00014240	0.00097354	0.00021645	0.00033217
0.00034678	0.00012248	0.00013231	0.00162844	0.00021742	0.00020970
0.00035813	0.00012757	0.00012800	0.00179894	0.00020886	0.00017514
0.00032434	0.00013958	0.00019065	0.00056333	0.00019088	0.00025769
0.00033426	0.00010753	0.00016626	0.00233604	0.00025588	0.00018228
0.00035451	0.00013762	0.00018164	0.00178094	0.00019112	0.00020474
0.00032722	0.00010626	0.00015435	0.00104737	0.00018128	0.00020124
0.00020848	0.00013705	0.00017313	0.00167755	0.00020706	0.00019723
0.00059359	0.00011188	0.00014214	0.00176957	0.00021350	0.00021948
0.00034473	0.00013077	0.00012345	0.00084438	0.00016609	0.00018385
0.00039836	0.00015684	0.00017072	0.00059969	0.00017653	0.00021207
0.00033542	0.00013454	0.00012880	0.00064092	0.00018397	0.00020433
0.00045302	0.00010665	0.00012342	0.00079575	0.00027093	0.00020718
0.00024657	0.00013533	0.00014831	0.00076511	0.00019200	0.00018300
0.00032933	0.00010700	0.00015502	0.00061910	0.00022758	0.00021868
0.00024523	0.00014061	0.00013600	0.00047941	0.00021103	0.00021259
0.00034349	0.00011487	0.00014928	0.00047619	0.00018662	0.00032515
0.00036178	0.00012850	0.00013700	0.00109520	0.00020428	0.00017663
0.00025149	0.00013272	0.00012231	0.00047439	0.00019068	0.00021083
0.00026904	0.00011858	0.00014177	0.00072709	0.00019781	0.00016949
0.00043721	0.00013290	0.00013166	0.00073635	0.00019562	0.00020730
0.00038228	0.00012318	0.00012749	0.00067150	0.00015598	0.00031537
0.00036807	0.00012584	0.00016647	0.00071733	0.00016751	0.00017676
0.00023277	0.00011916	0.00013446	0.00063187	0.00019115	0.00022781
0.00028382	0.00012763	0.00013636	0.00300813	0.00018037	0.00023707
0.00032136	0.00014240	0.00013894	0.00050766	0.00022880	0.00031113
0.00035103	0.00016655	0.00013506	0.00071180	0.00015673	0.00020187
0.00023024	0.00013497	0.00013748	0.00069185	0.00020436	0.00022958
0.00027500	0.00013152	0.00016568	0.00068539	0.00017375	0.00021608
0.00031748	0.00012712	0.00013262	0.00084431	0.00019086	0.00022313
0.00034577	0.00013322	0.00013846	0.00100240	0.00019518	0.00029158
0.00022160	0.00012700	0.00013141	0.00060266	0.00016437	0.00022617
0.00025397	0.00013024	0.00014679	0.00057536	0.00017613	0.00021461
0.00026313	0.00012951	0.00014066	0.00113627	0.00018547	0.00030385
0.00030071	0.00011736	0.00014147	0.00071804	0.00016360	0.00019785
0.00028065	0.00012228	0.00015232	0.00077137	0.00018675	0.00018597
0.00032258	0.00012808	0.00013497	0.00068893	0.00019404	0.00025642
0.00025540	0.00014271	0.00013100	0.00124529	0.00016078	0.00032042
0.00022578	0.00012336	0.00014714	0.00096384	0.00019286	0.00019302
0.00030943	0.00011280	0.00014060	0.00303832	0.00015907	0.00018339
0.00024976	0.00012538	0.00012248	0.00064809	0.00018576	0.00035066
0.00026830	0.00012263	0.00012203	0.00063796	0.00017313	0.00021784
0.00024736	0.00011465	0.00013460	0.00167550	0.00016370	0.00023420
0.00028540	0.00012256	0.00013706	0.00096425	0.00017913	0.00021706
0.00020923	0.00013399	0.00012494	0.00112507	0.00024159	0.00017895
0.00032649	0.00016434	0.00012240	0.00072095	0.00017759	0.00018280
0.00030929	0.00017933	0.00013710	0.00180227	0.00016481	0.00020650
0.00028912	0.00012156	0.00013698	0.00209297	0.00016681	0.00019187
0.00023767	0.00011235	0.00014827	0.00047764	0.00020541	0.00017094
0.00025387	0.00010938	0.00013720	0.00069939	0.00018400	0.00017859
0.00026532	0.00011450	0.00015254	0.00063807	0.00014442	0.00018996
0.00023048	0.00011543	0.00014229	0.00089764	0.00024982	0.00017523
0.00022960	0.00017485	0.00012560	0.00068189	0.00016122	0.00018361
0.00026271	0.00011257	0.00014531	0.00103496	0.00022249	0.00019402
0.00031664	0.00013524	0.00015156	0.00083636	0.00017995	0.00020441
0.00026729	0.00013848	0.00013973	0.00064134	0.00016751	0.00017445
0.00028043	0.00016736	0.00015705	0.00159762	0.00018487	0.00016755
0.00023871	0.00012759	0.00015367	0.00104018	0.00015847	0.00020406
0.00035468	0.00012060	0.00014497	0.00114888	0.00017463	0.00018253
0.00023088	0.00012067	0.00015482	0.00185710	0.00017890	0.00016949
0.00018970	0.00013543	0.00018245	0.00046931	0.00023153	0.00031804
0.00030143	0.00015169	0.00014934	0.00224195	0.00017008	0.00018114
0.00026444	0.00012179	0.00013963	0.00086505	0.00017092	0.00020701
0.00023488	0.00011610	0.00015635	0.00099365	0.00017867	0.00019316
0.00029045	0.00010648	0.00014619	0.00082333	0.00017589	0.00022067
0.00034393	0.00014043	0.00014247	0.00140550	0.00016999	0.00019128
0.00027140	0.00010564	0.00025489	0.00110905	0.00018038	0.00020640
0.00038972	0.00010863	0.00014540	0.00055862	0.00017873	0.00018947
0.00025692	0.00011159	0.00015880	0.00103654	0.00017485	0.00022424
0.00021659	0.00011331	0.00016147	0.00061617	0.00021278	0.00020074
0.00029268	0.00011420	0.00015731	0.00072057	0.00020284	0.00017797
0.00065322	0.00009820	0.00019421	0.00159121	0.00022201	0.00022286
0.00028333	0.00013360	0.00037362	0.00105941	0.00018800	0.00018184
0.00025950	0.00013258	0.00017908	0.00058613	0.00019726	0.00020525
0.00026309	0.00011368	0.00014686	0.00059551	0.00021189	0.00016780
0.00046929	0.00011471	0.00019271	0.00080042	0.00033798	0.00016719
0.00019966	0.00010654	0.00036865	0.00080680	0.00021163	0.00016722
0.00025880	0.00014787	0.00016292	0.00085749	0.00020609	0.00018747
0.00030236	0.00010772	0.00016077	0.00145629	0.00018897	0.00026373
0.00032855	0.00011826	0.00014771	0.00077329	0.00018872	0.00037688
0.00045233	0.00037617	0.00018457	0.00121601	0.00016293	0.00021656
0.00019701	0.00014283	0.00018462	0.00118023	0.00023484	0.00016870
0.00031055	0.00011693	0.00015276	0.00071887	0.00020555	0.00021481
0.00026426	0.00010462	0.00013875	0.00230725	0.00021367	0.00019894
0.00041266	0.00014091	0.00016971	0.00095546	0.00017771	0.00021689
0.00035590	0.00010649	0.00018261	0.00115733	0.00021499	0.00017462
0.00022846	0.00015587	0.00015135	0.00126935	0.00017590	0.00019804
0.00029957	0.00010882	0.00031218	0.00067353	0.00018886	0.00026876
0.00049684	0.00012276	0.00024150	0.00242996	0.00018312	0.00022341
0.00029646	0.00010572	0.00014936	0.00090307	0.00017186	0.00017450
0.00038975	0.00011297	0.00027192	0.00050124	0.00018849	0.00018229
0.00028127	0.00009180	0.00014573	0.00187947	0.00019519	0.00020355
0.00021442	0.00010228	0.00013862	0.00058720	0.00017421	0.00028914
0.00034111	0.00011285	0.00052738	0.00047904	0.00017403	0.00029171
0.00038595	0.00011290	0.00015252	0.00199997	0.00016388	0.00024663
0.00024101	0.00010854	0.00013198	0.00115985	0.00018814	0.00031100
0.00027650	0.00013501	0.00013993	0.00139163	0.00018058	0.00022148
0.00029979	0.00011374	0.00015001	0.00082964	0.00019867	0.00022939
0.00077533	0.00012656	0.00015151	0.00165617	0.00018471	0.00017974
0.00039324	0.00013192	0.00034066	0.00143719	0.00020963	0.00020404
0.00057529	0.00011447	0.00014256	0.00082441	0.00017153	0.00023004
0.00028347	0.00011733	0.00015567	0.00124473	0.00017652	0.00019437
0.00023037	0.00011495	0.00014292	0.00069391	0.00014251	0.00018183
0.00025351	0.00011857	0.00013741	0.00068343	0.00017824	0.00016857
0.00020880	0.00011471	0.00016185	0.00073665	0.00016068	0.00018657
0.00041976	0.00011656	0.00014088	0.00074232	0.00016334	0.00018135
0.00018106	0.00012822	0.00013702	0.00088293	0.00017531	0.00018572
0.00022835	0.00011669	0.00014112	0.00063690	0.00014745	0.00017767
0.00023869	0.00012061	0.00015900	0.00090603	0.00017968	0.00019439
0.00044078	0.00013247	0.00014549	0.00119366	0.00021254	0.00028181
0.00022370	0.00013847	0.00012357	0.00073530	0.00015522	0.00019523
0.00022400	0.00012208	0.00016601	0.00152626	0.00020654	0.00018777
0.00024095	0.00012211	0.00012334	0.00230135	0.00022892	0.00015597
0.00028537	0.00017595	0.00013665	0.00077902	0.00019582	0.00022920
0.00025754	0.00011222	0.00015434	0.00062758	0.00021743	0.00018193
0.00027950	0.00013398	0.00014895	0.00050040	0.00021509	0.00033188
0.00027588	0.00011303	0.00015568	0.00050009	0.00019065	0.00024828
0.00030036	0.00011264	0.00013812	0.00206511	0.00024363	0.00046574
0.00024995	0.00011988	0.00014005	0.00064000	0.00016429	0.00030054
0.00018591	0.00011439	0.00015606	0.00115692	0.00020563	0.00021724
0.00024059	0.00011890	0.00013140	0.00075459	0.00020848	0.00032034
0.00024347	0.00012069	0.00013034	0.00096150	0.00022751	0.00018916
0.00024114	0.00014394	0.00014091	0.00115133	0.00023204	0.00021175
0.00023490	0.00010554	0.00016544	0.00090417	0.00017372	0.00020524
0.00032205	0.00010552	0.00016135	0.00113615	0.00019959	0.00019197
0.00019459	0.00012596	0.00013270	0.00066684	0.00023726	0.00019257
0.00032419	0.00014775	0.00013674	0.00104441	0.00015965	0.00022457
0.00054126	0.00013973	0.00017773	0.00077932	0.00017242	0.00020426
0.00022814	0.00011399	0.00014138	0.00138069	0.00018320	0.00019959
0.00032745	0.00011101	0.00018281	0.00092950	0.00015677	0.00017529
0.00023718	0.00012062	0.00022826	0.00090332	0.00019552	0.00024826
0.00019515	0.00014562	0.00015224	0.00048840	0.00029662	0.00018718
0.00035629	0.00016786	0.00016809	0.00359213	0.00020091	0.00020876
0.00022096	0.00010178	0.00014556	0.00038288	0.00020010	0.00023745
0.00028565	0.00015254	0.00016078	0.00094761	0.00018804	0.00017052
0.00024757	0.00013106	0.00017558	0.00056989	0.00019277	0.00021803
0.00029042	0.00012735	0.00013268	0.00041246	0.00029829	0.00028095
0.00026048	0.00014841	0.00013717	0.00100969	0.00018427	0.00019835
0.00019025	0.00010637	0.00017571	0.00059116	0.00020676	0.00015885
0.00026970	0.00013853	0.00013811	0.00042973	0.00021689	0.00017490
0.00029329	0.00015275	0.00016236	0.00040600	0.00017659	0.00018162
0.00022858	0.00011848	0.00015569	0.00060277	0.00019977	0.00020629
0.00021369	0.00011181	0.00017363	0.00083404	0.00017817	0.00020616
0.00029525	0.00012037	0.00015738	0.00225446	0.00017243	0.00020559
0.00018015	0.00015736	0.00016542	0.00044417	0.00018861	0.00024323
0.00019614	0.00017269	0.00013435	0.00044764	0.00017468	0.00019822
0.00023103	0.00011714	0.00013093	0.00324150	0.00016312	0.00019718
0.00025397	0.00011505	0.00014725	0.00038562	0.00016489	0.00015531
0.00019480	0.00011915	0.00014730	0.00044475	0.00019867	0.00017087
0.00022222	0.00011437	0.00016156	0.00069127	0.00016204	0.00037624
0.00046062	0.00016889	0.00012813	0.00047624	0.00015739	0.00025449
0.00025779	0.00013759	0.00012552	0.00079178	0.00015502	0.00020473
0.00020450	0.00012741	0.00014975	0.00046300	0.00017549	0.00017014
0.00019930	0.00010914	0.00013135	0.00057588	0.00017297	0.00016471
0.00024784	0.00011407	0.00017546	0.00027691	0.00017917	0.00021258
0.00018639	0.00014088	0.00014182	0.00055297	0.00016406	0.00016018
0.00037814	0.00011371	0.00014596	0.00047291	0.00017694	0.00017461
0.00021713	0.00018802	0.00014252	0.00048306	0.00015225	0.00022093
0.00037901	0.00014266	0.00015247	0.00038805	0.00019033	0.00033448
0.00020410	0.00044311	0.00013546	0.00047526	0.00017700	0.00019629
0.00022213	0.00011152	0.00015141	0.00072181	0.00017760	0.00020908
0.00030091	0.00011311	0.00019429	0.00053261	0.00020315	0.00021389
0.00027391	0.00014396	0.00014277	0.00051871	0.00017014	0.00017074
0.00021173	0.00010852	0.00012830	0.00048221	0.00016675	0.00018261
0.00021219	0.00012364	0.00018572	0.00052654	0.00017437	0.00025642
0.00019764	0.00010573	0.00015250	0.00071784	0.00016135	0.00024126
0.00022749	0.00010813	0.00016716	0.00075948	0.00018444	0.00020367
0.00024728	0.00064189	0.00020815	0.00056103	0.00017722	0.00018724
0.00024649	0.00012550	0.00015484	0.00099735	0.00016792	0.00020239
0.00020388	0.00011973	0.00016929	0.00065635	0.00015940	0.00018593
0.00037862	0.00014338	0.00013973	0.00057574	0.00020710	0.00019439
0.00017169	0.00016580	0.00013676	0.00068985	0.00018338	0.00020799
0.00022827	0.00014918	0.00017207	0.00234047	0.00026236	0.00020020
0.00019456	0.00011785	0.00014810	0.00077843	0.00015788	0.00018217
0.00020093	0.00011792	0.00014716	0.00083399	0.00020698	0.00020654
0.00022588	0.00012345	0.00015506	0.00054787	0.00028335	0.00019228
0.00024058	0.00009740	0.00015221	0.00208856	0.00018593	0.00019179
0.00021223	0.00010601	0.00014703	0.00158881	0.00021202	0.00017342
0.00020078	0.00012460	0.00018284	0.00123669	0.00015813	0.00020237
0.00018307	0.00011665	0.00012835	0.00065639	0.00020327	0.00018515
0.00020073	0.00010386	0.00017010	0.00098053	0.00022115	0.00021773
0.00026291	0.00013669	0.00012138	0.00097041	0.00018357	0.00019508
0.00024383	0.00015087	0.00013155	0.00113827	0.00026010	0.00020054
0.00022880	0.00015481	0.00013348	0.00057316	0.00022500	0.00024064
0.00026296	0.00011776	0.00015492	0.00060675	0.00017611	0.00023335
0.00020643	0.00011764	0.00015185	0.00084702	0.00017990	0.00020812
0.00026602	0.00010426	0.00012577	0.00139257	0.00016743	0.00019517
0.00023562	0.00010184	0.00013422	0.00063218	0.00016384	0.00019626
0.00022146	0.00022054	0.00014465	0.00115741	0.00017167	0.00023127
0.00018464	0.00015172	0.00015169	0.00089200	0.00018021	0.00018986
0.00025913	0.00009470	0.00012165	0.00080432	0.00016742	0.00021100
0.00024417	0.00009370	0.00013177	0.00182715	0.00016008	0.00020374
0.00020878	0.00010084	0.00013563	0.00080010	0.00018753	0.00017980
0.00023266	0.00011115	0.00014565	0.00060676	0.00020802	0.00024034
0.00025472	0.00012636	0.00013212	0.00079390	0.00016128	0.00018214
0.00024924	0.00010416	0.00018765	0.00053705	0.00016771	0.00021513
0.00024662	0.00011589	0.00012614	0.00052995	0.00018041	0.00024222
0.00024503	0.00011827	0.00015553	0.00063354	0.00016821	0.00021185
0.00020751	0.00017003	0.00016911	0.00023392	0.00018004	0.00018877
0.00031811	0.00013763	0.00016373	0.00052124	0.00017381	0.00020145
0.00018536	0.00011791	0.00012027	0.00071591	0.00022101	0.00023035
0.00023788	0.00010861	0.00013141	0.00053337	0.00017142	0.00019086
0.00023069	0.00011975	0.00016047	0.00069176	0.00020124	0.00017259
0.00020664	0.00010972	0.00014774	0.00060867	0.00017107	0.00019291
0.00021857	0.00012393	0.00013443	0.00044928	0.00017720	0.00021937
0.00020163	0.00010536	0.00013503	0.00060232	0.00016814	0.00018039
0.00021895	0.00013048	0.00013282	0.00070553	0.00016918	0.00018972
0.00020765	0.00012198	0.00013915	0.00047163	0.00020015	0.00039060
0.00019109	0.00010412	0.00014591	0.00087566	0.00016698	0.00019932
0.00018311	0.00011931	0.00014358	0.00055861	0.00016899	0.00019389
0.00030191	0.00011078	0.00014941	0.00041884	0.00023133	0.00019584
0.00029695	0.00012714	0.00016151	0.00051455	0.00015953	0.00016941
0.00021208	0.00012976	0.00012074	0.00045371	0.00020361	0.00018087
0.00017509	0.00010693	0.00039199	0.00073593	0.00019055	0.00019218
0.00020934	0.00011789	0.00014860	0.00050964	0.00019286	0.00017764
0.00079163	0.00012624	0.00014651	0.00043795	0.00019662	0.00020237
0.00024257	0.00011920	0.00016027	0.00049557	0.00017384	0.00018547
0.00019176	0.00010779	0.00020727	0.00050367	0.00016612	0.00016760
0.00040742	0.00011794	0.00014063	0.00064880	0.00016430	0.00017775
0.00055867	0.00011426	0.00014955	0.00077973	0.00018699	0.00020286
0.00022652	0.00014922	0.00012805	0.00153631	0.00019034	0.00019814
0.00030918	0.00011387	0.00014257	0.00046988	0.00019963	0.00022469
0.00022201	0.00013605	0.00013314	0.00055015	0.00017159	0.00016387
0.00019748	0.00011401	0.00013937	0.00064014	0.00017844	0.00018573
0.00036976	0.00012543	0.00013736	0.00045682	0.00019551	0.00017361
0.00019262	0.00013964	0.00042180	0.00059188	0.00021911	0.00020857
0.00022873	0.00012462	0.00021935	0.00066120	0.00018692	0.00017844
0.00019522	0.00013255	0.00013976	0.00050160	0.00020749	0.00021541
0.00022934	0.00013622	0.00014672	0.00049679	0.00017875	0.00022993
0.00024275	0.00015086	0.00014562	0.00050501	0.00020723	0.00018206
0.00021394	0.00011030	0.00014137	0.00085342	0.00023039	0.00022005
0.00021292	0.00010900	0.00012628	0.00058877	0.00021760	0.00023273
0.00023220	0.00012810	0.00031963	0.00044097	0.00022051	0.00024958
0.00019435	0.00015696	0.00014030	0.00108863	0.00022336	0.00020501
0.00019240	0.00009880	0.00015610	0.00069676	0.00028360	0.00022712
0.00019612	0.00011484	0.00014645	0.00073617	0.00021876	0.00024493
0.00021592	0.00010355	0.00014346	0.00073334	0.00019036	0.00018541
0.00019135	0.00010656	0.00013098	0.00054348	0.00021517	0.00018281
0.00019520	0.00011171	0.00012576	0.00058495	0.00019828	0.00021769
0.00027954	0.00013242	0.00013459	0.00055669	0.00026201	0.00020055
0.00022737	0.00013246	0.00014524	0.00059963	0.00018561	0.00027857
0.00021521	0.00011744	0.00013319	0.00039598	0.00023520	0.00016586
0.00024528	0.00018768	0.00012422	0.00066902	0.00018781	0.00016552
0.00020958	0.00023690	0.00014461	0.00085275	0.00020219	0.00024597
0.00022814	0.00011164	0.00019078	0.00043326	0.00021073	0.00018082
0.00017470	0.00020507	0.00017799	0.00050971	0.00018465	0.00022519
0.00021402	0.00011606	0.00014160	0.00063425	0.00021985	0.00019625
0.00025801	0.00012302	0.00018423	0.00076933	0.00020438	0.00016213
0.00020987	0.00011742	0.00014917	0.00049382	0.00021386	0.00019642
0.00018913	0.00013413	0.00023315	0.00065581	0.00019726	0.00027730
0.00020167	0.00013009	0.00016030	0.00054898	0.00016095	0.00021685
0.00018295	0.00011234	0.00014211	0.00043656	0.00017501	0.00023676
0.00021004	0.00015395	0.00013769	0.00047994	0.00017807	0.00018527
0.00018880	0.00011332	0.00014956	0.00045336	0.00017533	0.00017668
0.00020729	0.00011263	0.00028345	0.00051766	0.00018311	0.00019436
0.00021497	0.00014683	0.00022762	0.00038603	0.00019882	0.00024564
0.00025411	0.00011144	0.00014655	0.00106573	0.00018779	0.00018982
0.00018616	0.00010261	0.00013164	0.00112282	0.00019826	0.00019919
0.00020441	0.00011813	0.00014008	0.00053001	0.00020225	0.00018104
0.00023112	0.00009410	0.00015347	0.00040783	0.00017744	0.00020285
0.00020470	0.00015110	0.00026223	0.00105202	0.00018042	0.00023610
0.00017617	0.00014020	0.00020164	0.00047728	0.00020001	0.00018512
0.00019123	0.00012318	0.00024447	0.00048196	0.00018687	0.00018602
0.00022954	0.00011676	0.00016956	0.00050634	0.00016702	0.00016030
0.00020497	0.00019804	0.00012456	0.00053470	0.00019086	0.00016309
0.00019534	0.00015538	0.00014523	0.00041422	0.00018558	0.00022151
0.00021173	0.00011978	0.00014409	0.00054977	0.00020413	0.00017684
0.00023429	0.00010949	0.00011941	0.00063234	0.00017658	0.00017499
0.00023764	0.00014584	0.00021432	0.00068108	0.00020776	0.00017262
0.00021867	0.00012380	0.00014744	0.00071548	0.00018952	0.00017735
0.00023593	0.00017989	0.00015183	0.00054866	0.00022018	0.00015962
0.00024086	0.00011846	0.00013748	0.00052644	0.00018618	0.00015584
0.00019441	0.00016283	0.00015597	0.00049630	0.00023373	0.00015986
0.00031912	0.00010897	0.00012396	0.00059743	0.00018765	0.00014129
0.00025379	0.00013246	0.00015989	0.00038672	0.00020848	0.00016143
0.00022045	0.00011765	0.00012821	0.00061563	0.00017546	0.00020768
0.00021061	0.00059556	0.00015414	0.00063911	0.00018785	0.00018633
0.00024500	0.00010732	0.00015123	0.00053123	0.00016192	0.00019024
0.00027252	0.00019036	0.00013825	0.00049755	0.00022691	0.00018777
0.00019788	0.00020354	0.00014158	0.00051508	0.00015616	0.00018486
0.00024188	0.00011648	0.00013931	0.00051881	0.00019458	0.00016261
0.00023899	0.00018968	0.00013701	0.00040454	0.00021916	0.00018750
0.00023528	0.00014197	0.00012970	0.00045151	0.00016991	0.00018680
0.00035722	0.00015330	0.00013434	0.00044109	0.00019008	0.00016418
0.00020371	0.00015111	0.00015069	0.00043857	0.00018082	0.00020026
0.00024471	0.00011706	0.00013763	0.00303941	0.00017007	0.00017158
0.00020460	0.00012689	0.00012406	0.00194839	0.00019122	0.00019986
0.00020572	0.00011454	0.00013128	0.00112813	0.00016721	0.00018121
0.00038016	0.00011717	0.00013814	0.00039407	0.00027168	0.00017168
0.00042298	0.00017301	0.00013543	0.00093077	0.00018677	0.00018308
0.00041824	0.00012852	0.00013730	0.00057025	0.00022499	0.00015926
0.00027524	0.00079124	0.00014827	0.00053002	0.00022343	0.00018987
0.00027556	0.00010943	0.00013950	0.00053134	0.00019689	0.00015493
0.00018802	0.00015831	0.00014825	0.00133382	0.00018394	0.00016879
0.00032691	0.00012037	0.00013501	0.00070907	0.00020518	0.00020436
0.00026649	0.00012172	0.00014190	0.00109196	0.00021394	0.00014794
0.00038997	0.00013606	0.00015334	0.00079003	0.00020694	0.00020451
0.00029582	0.00012086	0.00012559	0.00058185	0.00016860	0.00015730
0.00029158	0.00011104	0.00012280	0.00067797	0.00018631	0.00014376
0.00020601	0.00015034	0.00014631	0.00073194	0.00017242	0.00015983
0.00022127	0.00009700	0.00013188	0.00115219	0.00023235	0.00025817
0.00020126	0.00011330	0.00013835	0.00086171	0.00022024	0.00018615
0.00023774	0.00012986	0.00013334	0.00075545	0.00028562	0.00020525
0.00053010	0.00013013	0.00013746	0.00075086	0.00017659	0.00019669
0.00042893	0.00011585	0.00013878	0.00038799	0.00018150	0.00023047
0.00015533	0.00011405	0.00013350	0.00085934	0.00018685	0.00017038
0.00020585	0.00013167	0.00015257	0.00083716	0.00017966	0.00017095
0.00030516	0.00011794	0.00015501	0.00035564	0.00016094	0.00021709
0.00033786	0.00011989	0.00014917	0.00028186	0.00017357	0.00033371
0.00024766	0.00011017	0.00013817	0.00048253	0.00021302	0.00034091
0.00016714	0.00011501	0.00015336	0.00051702	0.00020010	0.00020877
0.00021715	0.00012723	0.00015472	0.00076832	0.00019272	0.00022302
0.00025571	0.00012927	0.00012907	0.00038733	0.00017444	0.00025152
0.00018272	0.00010197	0.00014773	0.00039195	0.00021361	0.00016984
0.00019830	0.00011611	0.00014854	0.00029316	0.00018374	0.00022565
0.00022011	0.00012669	0.00013721	0.00037389	0.00015945	0.00020536
0.00023965	0.00010020	0.00012890	0.00049441	0.00015702	0.00022530
0.00017501	0.00012072	0.00012455	0.00044902	0.00018931	0.00018079
0.00033694	0.00012384	0.00014409	0.00071683	0.00018884	0.00018253
0.00023896	0.00013836	0.00014888	0.00036258	0.00017847	0.00021075
0.00032115	0.00012994	0.00014090	0.00028562	0.00018022	0.00021828
0.00021540	0.00012156	0.00016266	0.00058314	0.00017764	0.00019399
0.00026663	0.00012118	0.00012576	0.00046734	0.00021734	0.00018263
0.00022263	0.00013690	0.00014071	0.00044922	0.00019133	0.00020137
0.00022148	0.00013255	0.00012428	0.00048875	0.00020720	0.00019247
0.00019761	0.00012634	0.00013063	0.00052334	0.00017799	0.00016928
0.00024199	0.00011297	0.00015874	0.00029845	0.00019961	0.00025502
0.00026657	0.00011633	0.00014596	0.00042556	0.00027582	0.00017002
0.00025859	0.00013706	0.00012348	0.00100490	0.00018168	0.00020025
0.00023464	0.00012513	0.00015790	0.00043803	0.00016286	0.00017381
0.00021188	0.00017780	0.00016041	0.00030261	0.00024386	0.00023669
0.00022089	0.00010384	0.00011412	0.00082137	0.00021628	0.00018943
0.00022816	0.00012013	0.00014471	0.00056085	0.00016951	0.00023884
0.00020002	0.00014791	0.00011742	0.00042223	0.00019530	0.00019488
0.00021647	0.00011805	0.00014501	0.00030676	0.00018908	0.00021223
0.00039943	0.00012203	0.00012897	0.00051231	0.00017257	0.00020008
0.00021267	0.00015104	0.00014513	0.00119381	0.00017414	0.00017245
0.00022399	0.00014278	0.00014120	0.00043338	0.00021050	0.00018559
0.00039567	0.00010930	0.00013334	0.00031960	0.00019684	0.00017405
0.00018683	0.00012271	0.00021294	0.00035600	0.00019501	0.00022644
0.00022671	0.00011489	0.00014040	0.00045786	0.00025337	0.00018314
0.00023422	0.00010570	0.00012748	0.00046782	0.00019269	0.00021834
0.00030263	0.00010956	0.00012796	0.00220999	0.00019111	0.00019699
0.00020657	0.00010986	0.00013544	0.00053725	0.00018262	0.00017275
0.00019426	0.00013261	0.00013633	0.00110092	0.00020008	0.00017235
0.00022020	0.00011785	0.00014993	0.00043189	0.00020016	0.00025284
0.00027672	0.00011967	0.00015234	0.00050967	0.00015353	0.00018168
0.00025999	0.00015467	0.00014853	0.00045634	0.00018746	0.00018460
0.00025070	0.00014083	0.00016043	0.00057968	0.00013836	0.00021580
0.00025610	0.00013357	0.00013406	0.00024823	0.00016409	0.00017044
0.00018517	0.00010973	0.00013788	0.00045024	0.00018407	0.00017711
0.00035085	0.00012243	0.00020598	0.00052021	0.00018870	0.00016927
0.00019527	0.00012444	0.00016925	0.00056445	0.00015844	0.00017301
0.00028510	0.00011917	0.00013733	0.00164007	0.00023126	0.00018792
0.00018758	0.00011345	0.00013030	0.00070831	0.00013911	0.00020017
0.00019032	0.00012339	0.00015100	0.00046193	0.00020006	0.00020855
0.00026623	0.00011924	0.00021462	0.00079057	0.00016620	0.00017994
0.00049950	0.00015417	0.00014431	0.00139062	0.00018004	0.00022580
0.00023373	0.00011548	0.00013177	0.00042067	0.00015511	0.00024263
0.00036814	0.00016972	0.00017406	0.00040919	0.00016700	0.00022765
0.00024335	0.00013869	0.00013304	0.00042705	0.00020595	0.00016695
0.00059735	0.00013452	0.00015590	0.00040352	0.00017829	0.00020948
0.00036293	0.00012914	0.00016467	0.00045870	0.00017892	0.00016561
0.00031476	0.00011509	0.00013829	0.00036707	0.00019859	0.00017396
0.00016846	0.00012291	0.00016439	0.00043030	0.00018273	0.00017565
0.00020349	0.00012290	0.00015047	0.00075134	0.00017990	0.00018484
0.00017039	0.00015433	0.00013440	0.00044885	0.00018428	0.00015920
0.00026897	0.00012627	0.00014560	0.00080750	0.00018571	0.00017640
0.00025772	0.00015051	0.00016599	0.00062713	0.00017626	0.00021941
0.00027482	0.00015229	0.00013779	0.00074918	0.00018608	0.00021352
0.00024580	0.00015410	0.00013626	0.00075695	0.00018797	0.00019486
0.00025259	0.00011535	0.00015095	0.00042261	0.00018986	0.00019499
0.00031532	0.00016070	0.00013434	0.00028804	0.00018143	0.00020598
0.00022225	0.00014742	0.00014742	0.00043563	0.00016873	0.00017255
0.00024213	0.00012893	0.00014308	0.00076174	0.00018489	0.00019300
0.00023058	0.00013489	0.00012738	0.00038202	0.00017175	0.00018839
0.00022116	0.00012289	0.00017591	0.00076627	0.00018931	0.00016627
0.00026493	0.00011297	0.00015263	0.00097862	0.00018409	0.00018454
0.00028538	0.00014554	0.00012171	0.00185735	0.00015858	0.00016478
0.00016745	0.00012214	0.00016024	0.00085148	0.00017553	0.00017622
0.00040986	0.00010924	0.00014314	0.00138210	0.00020262	0.00020892
0.00029016	0.00011917	0.00014256	0.00031401	0.00016495	0.00019651
0.00015482	0.00012353	0.00018114	0.00193079	0.00020543	0.00017730
0.00022170	0.00011836	0.00017750	0.00082221	0.00019060	0.00023927
0.00015021	0.00011205	0.00021867	0.00044574	0.00019778	0.00025271
0.00041003	0.00012738	0.00013047	0.00047918	0.00016887	0.00018686
0.00025841	0.00011850	0.00013978	0.00059087	0.00020099	0.00024224
0.00019911	0.00014190	0.00012758	0.00034688	0.00017221	0.00017941
0.00017825	0.00011878	0.00013228	0.00130919	0.00017831	0.00019517
0.00025375	0.00012102	0.00014023	0.00048721	0.00025084	0.00018729
0.00019866	0.00011653	0.00015539	0.00108214	0.00017123	0.00025852
0.00019510	0.00011580	0.00017661	0.00082264	0.00019757	0.00018400
0.00022165	0.00012497	0.00016564	0.00035048	0.00019163	0.00017304
0.00026192	0.00013236	0.00017456	0.00081576	0.00020937	0.00020215
0.00020561	0.00013867	0.00020422	0.00035251	0.00018138	0.00020715
0.00026701	0.00012419	0.00013351	0.00069229	0.00018775	0.00022274
0.00023653	0.00012146	0.00013996	0.00086539	0.00019541	0.00018988
0.00023706	0.00012719	0.00013628	0.00093849	0.00017862	0.00023374
0.00022145	0.00012171	0.00012808	0.00075154	0.00020543	0.00018864
0.00021603	0.00012439	0.00011646	0.00039727	0.00019361	0.00018858
0.00026329	0.00013693	0.00018285	0.00042168	0.00019692	0.00019526
0.00023749	0.00014426	0.00017611	0.00085407	0.00018213	0.00028951
0.00018386	0.00013342	0.00014068	0.00064119	0.00018746	0.00022289
0.00046044	0.00014242	0.00014306	0.00110434	0.00016852	0.00019194
0.00037741	0.00012431	0.00013238	0.00069544	0.00020951	0.00021840
0.00023053	0.00014521	0.00015437	0.00043196	0.00019403	0.00019454
0.00044426	0.00012043	0.00013813	0.00091343	0.00019404	0.00018095
0.00019527	0.00012384	0.00019751	0.00060567	0.00022739	0.00018686
0.00023000	0.00011674	0.00031927	0.00052300	0.00020733	0.00022201
0.00027457	0.00012346	0.00015861	0.00061494	0.00020519	0.00018428
0.00026551	0.00011561	0.00016131	0.00058472	0.00016768	0.00017035
0.00024791	0.00010889	0.00013362	0.00114818	0.00017470	0.00017304
0.00021081	0.00012539	0.00024056	0.00031703	0.00018965	0.00017501
0.00024712	0.00015070	0.00017496	0.00108533	0.00015364	0.00016859
0.00028683	0.00010586	0.00031509	0.00050502	0.00018928	0.00019732
0.00027824	0.00011512	0.00013109	0.00099896	0.00023440	0.00022356
0.00036060	0.00012204	0.00064656	0.00037340	0.00020910	0.00021131
0.00026039	0.00010744	0.00016965	0.00046491	0.00018000	0.00018786
0.00025661	0.00010095	0.00013495	0.00041778	0.00016852	0.00023399
0.00025993	0.00011246	0.00013517	0.00059413	0.00018933	0.00027857
0.00042825	0.00010616	0.00013733	0.00061311	0.00018570	0.00023578
0.00031444	0.00010988	0.00014048	0.00027078	0.00018561	0.00023122
0.00030625	0.00011203	0.00018419	0.00052507	0.00019664	0.00022452
0.00022992	0.00015819	0.00014051	0.00044254	0.00018497	0.00024412
0.00059254	0.00011688	0.00015877	0.00054166	0.00015833	0.00025053
0.00043363	0.00012377	0.00015381	0.00099525	0.00021377	0.00019187
0.00022148	0.00010584	0.00013381	0.00029152	0.00017952	0.00019776
0.00027529	0.00013951	0.00014031	0.00117106	0.00019012	0.00020669
0.00025823	0.00012114	0.00013317	0.00075729	0.00017715	0.00020638
0.00025824	0.00011372	0.00015905	0.00152930	0.00020060	0.00017973
0.00027095	0.00011815	0.00014156	0.00106295	0.00017249	0.00022800
0.00034384	0.00010209	0.00013553	0.00120229	0.00015807	0.00037043
0.00031634	0.00011750	0.00013618	0.00054951	0.00016561	0.00017936
0.00026843	0.00011485	0.00013485	0.00073319	0.00016065	0.00018650
0.00024218	0.00011022	0.00013842	0.00030867	0.00018129	0.00017253
0.00027402	0.00024474	0.00017884	0.00091495	0.00018989	0.00021356
0.00029171	0.00011398	0.00016949	0.00045211	0.00019622	0.00019469
0.00035374	0.00013033	0.00014264	0.00116337	0.00020914	0.00019965
0.00031624	0.00012395	0.00013449	0.00060875	0.00019788	0.00020668
0.00026310	0.00013239	0.00014304	0.00058424	0.00021572	0.00016586
0.00038615	0.00010268	0.00014106	0.00074673	0.00016277	0.00018920
0.00038115	0.00014516	0.00013577	0.00070121	0.00022716	0.00017889
0.00023987	0.00015523	0.00014551	0.00088196	0.00020144	0.00018697
0.00035156	0.00014257	0.00013965	0.00101244	0.00015390	0.00024575
0.00032636	0.00019297	0.00012225	0.00040960	0.00018167	0.00019295
0.00024001	0.00012942	0.00014234	0.00043123	0.00018373	0.00019222
0.00027381	0.00013209	0.00014426	0.00051748	0.00018420	0.00021852
0.00030965	0.00009870	0.00021961	0.00134450	0.00019992	0.00022515
0.00035509	0.00010182	0.00014719	0.00051457	0.00019228	0.00020093
0.00026176	0.00012569	0.00013206	0.00055342	0.00020681	0.00023604
0.00048844	0.00011526	0.00013497	0.00061244	0.00018483	0.00022076
0.00043750	0.00011716	0.00018012	0.00165992	0.00021339	0.00022095
0.00030427	0.00010964	0.00014180	0.00097062	0.00017872	0.00018543
0.00019848	0.00014691	0.00012775	0.00204931	0.00020154	0.00020621
0.00023610	0.00012582	0.00014231	0.00082976	0.00025794	0.00018107
0.00030578	0.00010588	0.00014509	0.00055767	0.00020206	0.00022136
0.00019353	0.00013267	0.00020650	0.00128265	0.00020749	0.00027475
0.00028678	0.00012351	0.00013541	0.00201708	0.00018532	0.00022794
0.00025069	0.00011843	0.00014384	0.00081237	0.00020225	0.00020855
0.00036422	0.00012312	0.00020725	0.00106597	0.00017784	0.00027561
0.00017103	0.00011604	0.00014155	0.00075447	0.00018538	0.00024773
0.00020566	0.00012300	0.00013578	0.00050282	0.00019595	0.00019504
0.00025605	0.00010875	0.00026459	0.00106733	0.00021535	0.00018866
0.00031561	0.00012073	0.00013502	0.00079311	0.00018350	0.00019394
0.00021637	0.00011219	0.00011948	0.00049434	0.00020061	0.00019077
0.00023461	0.00016333	0.00013865	0.00050287	0.00020962	0.00018674
0.00030009	0.00013110	0.00015633	0.00050867	0.00022535	0.00020766
0.00031985	0.00013399	0.00014247	0.00078132	0.00020900	0.00018570
0.00021401	0.00012535	0.00014866	0.00054106	0.00021000	0.00018523
0.00029339	0.00016469	0.00014502	0.00118787	0.00020429	0.00018195
0.00025604	0.00011820	0.00015979	0.00039662	0.00017531	0.00019323
0.00027116	0.00022848	0.00015297	0.00040835	0.00019256	0.00016508
0.00032927	0.00010204	0.00015360	0.00069530	0.00019708	0.00022463
0.00024760	0.00016281	0.00015100	0.00046782	0.00020135	0.00017762
0.00016458	0.00014836	0.00015682	0.00088985	0.00039133	0.00019619
0.00025251	0.00013136	0.00014915	0.00042582	0.00017418	0.00017980
0.00023866	0.00010872	0.00013559	0.00047330	0.00022063	0.00014656
0.00033808	0.00011429	0.00016211	0.00052187	0.00018251	0.00015382
0.00032141	0.00014447	0.00016547	0.00036978	0.00026386	0.00023652
0.00019211	0.00014952	0.00022929	0.00045987	0.00021556	0.00022046
0.00027429	0.00010602	0.00018700	0.00048488	0.00025231	0.00028425
0.00027742	0.00015097	0.00022644	0.00060070	0.00019613	0.00031582
0.00033419	0.00011343	0.00016563	0.00067665	0.00024055	0.00022252
0.00021526	0.00011473	0.00015437	0.00059947	0.00018575	0.00020108
0.00031947	0.00010952	0.00013966	0.00120755	0.00018602	0.00021416
0.00016933	0.00011235	0.00016808	0.00052229	0.00018830	0.00022121
0.00025433	0.00016012	0.00014735	0.00031005	0.00021576	0.00022579
0.00021240	0.00009740	0.00012216	0.00029496	0.00019548	0.00024745
0.00034491	0.00013914	0.00014617	0.00052186	0.00019479	0.00022174
0.00019970	0.00011590	0.00012233	0.00029676	0.00021746	0.00025952
0.00030767	0.00009940	0.00013218	0.00047091	0.00020816	0.00022704
0.00025218	0.00009930	0.00014981	0.00030261	0.00018336	0.00022241
0.00019649	0.00009960	0.00012320	0.00043173	0.00018753	0.00022701
0.00020108	0.00011758	0.00027402	0.00046286	0.00018486	0.00021480
0.00034861	0.00011929	0.00029651	0.00037245	0.00024835	0.00022434
0.00024695	0.00011355	0.00017034	0.00056316	0.00018939	0.00022136
0.00023636	0.00011985	0.00011979	0.00145106	0.00026900	0.00019373
0.00018509	0.00012419	0.00014085	0.00096847	0.00025124	0.00022149
0.00031724	0.00013637	0.00013992	0.00128424	0.00021042	0.00022217
0.00021921	0.00013683	0.00013968	0.00046377	0.00017321	0.00022376
0.00022981	0.00012075	0.00013479	0.00091254	0.00020962	0.00024119
0.00024618	0.00012920	0.00016928	0.00118319	0.00019440	0.00022977
0.00025209	0.00011548	0.00013605	0.00037104	0.00018512	0.00024569
0.00017310	0.00010505	0.00016300	0.00043526	0.00019257	0.00025437
0.00024660	0.00011046	0.00015759	0.00196840	0.00018104	0.00020144
0.00019786	0.00011553	0.00013698	0.00041997	0.00018199	0.00021336
0.00020969	0.00012679	0.00013938	0.00046947	0.00023035	0.00022471
0.00025255	0.00013703	0.00014945	0.00275590	0.00020799	0.00019290
0.00020786	0.00011775	0.00014097	0.00033744	0.00021157	0.00020327
0.00059596	0.00012718	0.00013459	0.00030902	0.00017813	0.00018094
0.00060741	0.00013080	0.00015168	0.00046008	0.00022432	0.00014671
0.00016600	0.00012764	0.00013106	0.00253194	0.00016412	0.00018426
0.00023192	0.00012713	0.00013433	0.00037153	0.00029794	0.00017229
0.00028981	0.00010908	0.00013354	0.00037887	0.00016066	0.00019491
0.00057353	0.00011764	0.00013374	0.00031379	0.00020613	0.00019507
0.00023206	0.00011266	0.00013840	0.00159523	0.00021157	0.00024710
0.00027286	0.00012308	0.00014812	0.00041536	0.00024649	0.00020707
0.00019089	0.00010956	0.00012557	0.00044467	0.00021238	0.00024295
0.00021088	0.00011767	0.00012797	0.00025224	0.00027125	0.00018029
0.00017228	0.00012249	0.00014463	0.00039228	0.00021192	0.00024275
0.00029319	0.00013364	0.00011636	0.00027255	0.00022814	0.00021228
0.00059565	0.00011264	0.00013561	0.00037793	0.00020237	0.00017852
0.00021338	0.00013506	0.00014658	0.00040006	0.00023331	0.00020924
0.00020725	0.00010960	0.00014188	0.00029770	0.00018803	0.00022391
0.00037127	0.00011565	0.00013990	0.00052592	0.00023709	0.00021767
0.00030770	0.00012518	0.00015674	0.00044824	0.00017486	0.00022421
0.00038203	0.00014097	0.00010822	0.00045226	0.00021740	0.00021017
0.00033142	0.00012233	0.00014396	0.00040100	0.00019534	0.00017430
0.00028284	0.00016762	0.00017206	0.00041990	0.00017166	0.00022203
0.00020433	0.00010643	0.00011277	0.00102425	0.00016600	0.00029950
0.00032362	0.00010742	0.00012361	0.00054205	0.00023258	0.00025483
0.00021173	0.00014716	0.00012148	0.00056162	0.00020985	0.00024039
0.00020649	0.00010087	0.00012220	0.00085100	0.00020296	0.00028720
0.00024825	0.00011724	0.00011151	0.00043246	0.00027713	0.00027263
0.00017363	0.00012408	0.00014348	0.00059469	0.00020280	0.00021116
0.00022666	0.00012680	0.00013943	0.00076496	0.00021523	0.00021298
0.00028868	0.00013762	0.00011984	0.00111833	0.00018232	0.00024844
0.00025425	0.00013699	0.00011566	0.00064131	0.00023560	0.00022243
0.00027247	0.00016933	0.00014499	0.00116809	0.00018262	0.00021404
0.00022209	0.00012955	0.00015361	0.00044728	0.00020351	0.00022746
0.00027968	0.00012445	0.00015746	0.00136296	0.00016318	0.00019630
0.00033324	0.00013899	0.00016575	0.00114461	0.00018778	0.00024018
0.00034790	0.00010958	0.00014532	0.00079999	0.00017658	0.00021234
0.00024076	0.00014338	0.00018269	0.00067548	0.00018944	0.00028609
0.00032041	0.00013328	0.00017377	0.00119268	0.00020282	0.00021175
0.00021603	0.00017110	0.00015250	0.00090720	0.00021028	0.00020117
0.00023838	0.00018045	0.00014549	0.00057341	0.00018976	0.00017631
0.00030022	0.00011302	0.00012793	0.00041389	0.00017424	0.00031437
0.00027051	0.00013684	0.00022509	0.00056924	0.00019880	0.00018506
0.00032294	0.00014573	0.00014705	0.00047585	0.00020811	0.00028705
0.00022630	0.00013047	0.00016362	0.00056676	0.00019031	0.00018867
0.00029993	0.00016688	0.00015615	0.00048304	0.00024721	0.00021263
0.00023162	0.00014597	0.00015465	0.00112609	0.00020696	0.00021391
0.00028380	0.00012223	0.00016217	0.00066023	0.00017334	0.00018600
0.00022874	0.00012331	0.00012525	0.00060218	0.00017542	0.00020585
0.00030310	0.00018054	0.00026706	0.00068647	0.00020702	0.00019275
0.00040091	0.00010684	0.00014841	0.00065165	0.00017929	0.00021995
0.00031402	0.00013312	0.00015911	0.00036026	0.00020719	0.00022692
0.00020742	0.00011897	0.00022274	0.00071125	0.00019148	0.00024841
0.00024565	0.00011234	0.00016063	0.00076669	0.00018571	0.00019847
0.00022309	0.00013553	0.00014552	0.00036764	0.00015848	0.00021490
0.00021087	0.00011210	0.00013640	0.00369360	0.00018076	0.00032968
0.00031739	0.00012437	0.00020898	0.00083769	0.00017715	0.00021208
0.00043024	0.00011036	0.00014036	0.00066884	0.00018190	0.00020296
0.00024566	0.00010489	0.00014026	0.00085751	0.00016819	0.00019520
0.00028192	0.00011239	0.00014641	0.00073846	0.00020168	0.00019416
0.00027457	0.00011135	0.00016409	0.00072253	0.00017699	0.00017611
0.00029412	0.00010830	0.00015184	0.00057289	0.00017416	0.00018329
0.00027337	0.00010896	0.00013794	0.00094504	0.00019308	0.00026569
0.00027895	0.00010683	0.00016125	0.00047264	0.00019792	0.00018643
0.00038332	0.00012178	0.00015565	0.00061882	0.00016281	0.00018008
0.00026287	0.00012483	0.00014615	0.00069536	0.00017114	0.00021239
0.00021276	0.00015577	0.00018416	0.00102501	0.00018537	0.00023865
0.00027058	0.00011812	0.00016481	0.00069303	0.00017872	0.00023870
0.00023870	0.00012418	0.00013141	0.00314686	0.00018632	0.00018665
0.00031361	0.00010523	0.00015608	0.00119806	0.00020393	0.00019841
0.00031369	0.00010442	0.00013484	0.00088522	0.00017980	0.00018674
0.00027600	0.00010811	0.00016418	0.00057886	0.00017520	0.00020358
0.00023036	0.00010734	0.00015753	0.00055127	0.00018370	0.00020804
0.00026110	0.00012298	0.00014644	0.00088275	0.00015890	0.00018842
0.00029131	0.00010181	0.00014903	0.00053824	0.00015558	0.00019441
0.00025623	0.00010578	0.00041448	0.00093708	0.00027840	0.00020265
0.00035801	0.00012079	0.00015943	0.00222994	0.00018708	0.00017851
0.00020057	0.00017075	0.00015955	0.00052215	0.00016853	0.00016325
0.00027889	0.00010714	0.00015621	0.00070236	0.00018821	0.00018320
0.00038498	0.00011730	0.00014813	0.00092440	0.00023758	0.00018521
0.00026244	0.00013257	0.00016999	0.00095249	0.00020368	0.00019271
0.00023354	0.00010912	0.00014185	0.00042909	0.00015937	0.00018964
0.00033240	0.00011716	0.00015230	0.00043893	0.00016965	0.00025774
0.00023885	0.00011120	0.00014362	0.00097014	0.00023138	0.00018143
0.00047233	0.00015303	0.00014977	0.00052032	0.00017973	0.00018359
0.00037222	0.00013015	0.00012092	0.00064274	0.00022943	0.00027725
0.00024794	0.00011176	0.00014161	0.00135126	0.00019341	0.00021450
0.00027524	0.00011769	0.00013459	0.00255869	0.00026102	0.00022640
0.00028389	0.00013968	0.00013106	0.00109065	0.00016564	0.00027097
0.00026634	0.00013999	0.00019858	0.00087019	0.00021821	0.00019132
0.00025803	0.00012747	0.00013385	0.00038722	0.00020375	0.00023276
0.00034706	0.00010924	0.00013679	0.00117640	0.00021118	0.00020588
0.00024011	0.00014145	0.00013195	0.00076090	0.00017237	0.00019518
0.00033078	0.00013298	0.00015224	0.00111356	0.00016788	0.00024258
0.00020772	0.00013492	0.00021485	0.00054707	0.00014248	0.00020681
0.00027430	0.00012656	0.00013129	0.00069293	0.00018480	0.00022309
0.00023774	0.00012694	0.00011224	0.00080922	0.00018279	0.00019877
0.00043385	0.00011729	0.00012777	0.00038987	0.00017188	0.00022306
0.00025509	0.00010556	0.00012113	0.00042025	0.00019588	0.00022683
0.00033187	0.00014850	0.00013208	0.00057276	0.00016307	0.00019995
0.00031403	0.00012331	0.00014217	0.00198450	0.00029311	0.00023383
0.00028759	0.00011909	0.00018331	0.00115475	0.00020647	0.00023503
0.00027833	0.00010580	0.00015358	0.00100721	0.00021644	0.00015606
0.00038437	0.00010906	0.00018235	0.00059405	0.00017145	0.00022731
0.00021437	0.00020030	0.00012948	0.00043410	0.00021716	0.00021556
0.00030914	0.00010936	0.00013102	0.00054859	0.00017130	0.00027580
0.00033077	0.00010779	0.00011156	0.00078386	0.00018411	0.00023588
0.00033293	0.00011323	0.00011448	0.00147186	0.00017254	0.00030295
0.00029905	0.00010795	0.00013440	0.00089740	0.00017502	0.00017535
0.00023197	0.00010975	0.00011643	0.00065845	0.00019955	0.00022357
0.00030798	0.00010331	0.00017490	0.00094790	0.00016980	0.00032692
0.00031223	0.00011554	0.00012243	0.00050833	0.00022617	0.00020444
0.00032241	0.00013143	0.00015604	0.00157646	0.00019529	0.00025626
0.00034232	0.00009700	0.00014669	0.00116772	0.00018459	0.00020385
0.00031445	0.00015650	0.00010700	0.00039702	0.00016001	0.00020761
0.00028759	0.00015968	0.00012484	0.00050808	0.00018713	0.00018375
0.00044823	0.00009230	0.00013306	0.00188560	0.00018069	0.00023069
0.00025770	0.00010593	0.00012303	0.00088072	0.00015325	0.00022248
0.00030329	0.00013791	0.00014689	0.00064325	0.00020096	0.00020358
0.00039080	0.00012684	0.00012231	0.00093828	0.00016811	0.00020728
0.00029047	0.00013048	0.00012922	0.00081021	0.00019656	0.00026570
0.00040536	0.00013400	0.00023307	0.00441597	0.00019082	0.00022405
0.00027209	0.00011422	0.00022721	0.00081573	0.00017915	0.00020128
0.00023675	0.00014609	0.00012251	0.00150525	0.00017581	0.00019689
0.00029163	0.00013868	0.00015428	0.00178279	0.00019026	0.00018974
0.00026043	0.00012751	0.00014820	0.00072648	0.00017381	0.00021922
0.00021220	0.00011813	0.00016667	0.00082208	0.00019286	0.00022348
0.00035483	0.00010890	0.00017472	0.00054190	0.00019182	0.00022471
0.00034129	0.00011693	0.00014897	0.00187944	0.00017852	0.00020543
0.00027907	0.00011590	0.00015708	0.00076232	0.00025995	0.00021961
0.00032848	0.00010908	0.00016105	0.00126051	0.00018096	0.00022773
0.00036933	0.00011750	0.00015014	0.00092424	0.00017952	0.00018250
0.00028691	0.00010614	0.00015669	0.00036978	0.00017691	0.00026405
0.00040969	0.00010712	0.00014241	0.00128633	0.00018353	0.00021592
0.00026609	0.00012251	0.00014329	0.00111163	0.00021365	0.00022426
0.00043034	0.00014187	0.00014424	0.00100758	0.00019077	0.00020862
0.00029293	0.00011515	0.00015363	0.00100051	0.00018165	0.00022789
0.00027522	0.00011540	0.00016201	0.00071479	0.00018297	0.00028403
0.00035186	0.00011314	0.00015391	0.00065899	0.00016965	0.00020268
0.00035642	0.00012548	0.00016421	0.00061978	0.00023310	0.00022485
0.00031525	0.00011094	0.00017266	0.00072004	0.00022912	0.00023470
0.00048212	0.00011279	0.00015448	0.00123184	0.00017221	0.00019987
0.00048958	0.00012870	0.00014460	0.00054254	0.00020080	0.00023210
0.00033365	0.00012122	0.00015445	0.00093259	0.00016978	0.00020364
0.00020131	0.00012800	0.00016344	0.00101472	0.00020175	0.00018816
0.00035017	0.00011001	0.00017594	0.00082674	0.00018161	0.00020234
0.00039530	0.00011998	0.00014167	0.00059804	0.00018465	0.00024400
0.00026643	0.00010935	0.00016541	0.00053723	0.00020231	0.00023518
0.00026857	0.00013728	0.00014821	0.00095768	0.00016225	0.00020432
0.00033538	0.00012111	0.00016993	0.00051391	0.00019018	0.00022044
0.00051356	0.00012403	0.00016227	0.00110727	0.00016497	0.00016297
0.00027236	0.00011457	0.00016528	0.00129013	0.00017931	0.00019134
0.00023072	0.00010919	0.00016028	0.00084724	0.00018500	0.00020793
0.00032353	0.00012887	0.00014993	0.00047511	0.00021659	0.00022156
0.00039080	0.00010620	0.00026259	0.00065182	0.00019678	0.00022789
0.00036171	0.00012677	0.00015224	0.00081446	0.00017994	0.00020903
0.00031361	0.00011903	0.00013549	0.00043613	0.00020366	0.00022646
0.00030982	0.00017168	0.00015778	0.00076639	0.00020594	0.00017713
0.00021526	0.00012254	0.00015125	0.00199053	0.00017612	0.00026730
0.00029148	0.00012164	0.00021089	0.00081637	0.00019846	0.00019764
0.00034979	0.00014527	0.00015050	0.00086750	0.00021637	0.00027821
0.00026853	0.00014713	0.00019011	0.00100709	0.00020341	0.00017881
0.00022999	0.00019992	0.00016816	0.00084070	0.00017198	0.00019369
0.00026938	0.00011146	0.00023490	0.00094110	0.00020666	0.00025190
0.00060828	0.00018403	0.00015646	0.00131278	0.00022421	0.00018988
0.00026015	0.00013720	0.00014884	0.00070214	0.00017122	0.00018504
0.00028177	0.00014398	0.00014716	0.00047182	0.00022296	0.00023976
0.00032672	0.00012066	0.00016019	0.00092982	0.00017610	0.00018968
0.00023747	0.00011102	0.00016648	0.00101039	0.00022334	0.00018386
0.00021665	0.00013850	0.00016363	0.00142178	0.00020095	0.00017468
0.00054142	0.00010656	0.00019799	0.00090157	0.00020985	0.00021473
0.00027332	0.00010983	0.00015218	0.00035454	0.00016259	0.00016467
0.00050129	0.00011225	0.00017851	0.00117868	0.00020506	0.00021566
0.00030137	0.00010480	0.00025700	0.00053353	0.00020689	0.00019052
0.00028158	0.00012073	0.00015605	0.00071081	0.00017586	0.00020952
0.00031214	0.00011466	0.00019866	0.00098051	0.00019665	0.00018068
0.00067461	0.00011521	0.00013996	0.00051447	0.00019653	0.00020164
0.00027289	0.00013806	0.00041995	0.00053449	0.00015640	0.00019323
0.00038258	0.00010274	0.00029158	0.00070053	0.00017998	0.00023931
0.00029747	0.00015773	0.00016732	0.00153213	0.00021407	0.00021861
0.00075296	0.00014412	0.00018934	0.00064076	0.00016994	0.00018673
0.00026975	0.00012066	0.00016183	0.00107623	0.00017143	0.00021262
0.00023586	0.00015437	0.00023007	0.00092450	0.00021839	0.00018813
0.00029653	0.00011496	0.00015329	0.00094239	0.00018314	0.00016910
0.00033377	0.00017565	0.00014323	0.00201594	0.00017163	0.00018065
0.00029253	0.00015321	0.00016522	0.00042991	0.00019664	0.00020132
0.00031564	0.00012714	0.00021803	0.00060759	0.00018495	0.00017990
0.00026514	0.00011159	0.00021833	0.00045614	0.00018516	0.00017636
0.00029162	0.00016320	0.00018803	0.00131136	0.00015635	0.00020264
0.00064920	0.00011315	0.00017029	0.00199641	0.00019320	0.00017550
0.00032382	0.00011955	0.00020111	0.00127209	0.00022062	0.00021144
0.00027225	0.00011059	0.00014683	0.00077658	0.00019506	0.00018547
0.00027698	0.00011953	0.00015161	0.00076301	0.00025276	0.00022085
0.00026336	0.00011287	0.00020771	0.00056937	0.00023994	0.00017918
0.00051471	0.00010664	0.00014445	0.00125219	0.00018855	0.00020074
0.00020513	0.00011428	0.00040164	0.00064051	0.00020875	0.00020054
0.00026281	0.00012539	0.00015284	0.00117031	0.00018863	0.00016406
0.00066049	0.00013452	0.00013351	0.00063843	0.00018636	0.00023891
0.00026473	0.00011973	0.00014824	0.00112871	0.00018168	0.00020962
0.00022511	0.00012388	0.00015563	0.00166062	0.00024326	0.00020669
0.00026870	0.00012052	0.00017045	0.00102707	0.00019177	0.00019196
0.00022736	0.00012620	0.00016426	0.00080193	0.00022158	0.00017249
0.00033483	0.00013927	0.00014125	0.00058513	0.00024069	0.00018990
0.00036076	0.00014050	0.00017184	0.00054550	0.00018716	0.00026060
0.00021077	0.00013508	0.00015894	0.00104818	0.00023046	0.00021340
0.00023951	0.00011929	0.00016813	0.00093681	0.00022183	0.00016276
0.00031994	0.00013943	0.00026815	0.00119075	0.00017524	0.00019031
0.00024341	0.00010276	0.00014520	0.00064191	0.00017588	0.00019697
0.00026669	0.00009310	0.00017726	0.00112608	0.00020026	0.00030371
0.00020561	0.00011728	0.00013964	0.00065797	0.00017681	0.00020484
0.00026204	0.00011581	0.00015679	0.00055191	0.00016286	0.00019105
0.00023248	0.00011182	0.00015438	0.00050048	0.00020074	0.00018290
0.00021759	0.00010903	0.00026310	0.00069131	0.00020399	0.00018342
0.00029337	0.00013458	0.00012292	0.00064468	0.00020628	0.00023609
0.00057808	0.00013449	0.00012827	0.00053312	0.00021064	0.00017310
0.00040233	0.00012689	0.00016156	0.00112147	0.00018535	0.00019342
0.00026584	0.00011533	0.00016347	0.00083748	0.00017948	0.00018610
0.00029529	0.00012910	0.00016252	0.00061649	0.00014605	0.00022938
0.00053958	0.00014663	0.00015052	0.00063210	0.00018802	0.00023071
0.00026928	0.00013345	0.00013779	0.00072531	0.00019773	0.00018799
0.00022933	0.00012829	0.00017227	0.00063554	0.00018545	0.00020805
0.00028696	0.00012904	0.00014684	0.00070509	0.00018746	0.00019558
0.00044017	0.00015135	0.00014124	0.00333350	0.00018625	0.00020060
0.00067623	0.00018137	0.00017487	0.00179724	0.00015706	0.00022186
0.00032100	0.00014760	0.00013939	0.00076893	0.00021430	0.00017984
0.00035546	0.00011406	0.00013179	0.00064869	0.00021195	0.00020166
0.00035166	0.00012358	0.00013989	0.00048219	0.00019713	0.00019522
0.00026557	0.00013696	0.00016738	0.00062888	0.00019225	0.00019044
0.00036814	0.00012465	0.00016297	0.00063800	0.00016073	0.00019368
0.00032467	0.00012375	0.00015714	0.00093030	0.00018562	0.00021179
0.00035854	0.00013234	0.00019223	0.00078781	0.00018281	0.00018869
0.00023174	0.00012806	0.00016675	0.00096489	0.00016102	0.00018604
0.00022064	0.00016276	0.00015052	0.00061557	0.00018472	0.00018722
0.00058144	0.00012359	0.00018319	0.00070772	0.00020856	0.00018954
0.00068947	0.00011426	0.00014923	0.00058530	0.00015477	0.00021011
0.00047631	0.00011894	0.00015407	0.00156074	0.00018000	0.00020306
0.00039397	0.00011673	0.00016409	0.00063854	0.00022295	0.00019308
0.00029161	0.00013275	0.00015441	0.00100136	0.00019621	0.00020173
0.00062022	0.00011438	0.00016005	0.00073850	0.00022975	0.00022674
0.00035182	0.00013851	0.00015728	0.00109549	0.00019423	0.00019477
0.00026489	0.00011769	0.00017989	0.00250853	0.00019930	0.00021586
0.00047070	0.00011792	0.00024018	0.00433320	0.00021741	0.00019919
0.00048195	0.00011558	0.00015705	0.00066375	0.00019606	0.00015883
0.00033187	0.00011867	0.00017073	0.00061129	0.00021816	0.00018295
0.00038644	0.00012703	0.00014615	0.00104064	0.00019470	0.00017051
0.00038452	0.00012928	0.00013710	0.00173984	0.00019254	0.00019097
0.00027743	0.00012646	0.00013424	0.00067064	0.00022286	0.00016836
0.00063372	0.00011928	0.00015142	0.00080361	0.00019789	0.00021612
0.00072997	0.00011778	0.00019047	0.00066634	0.00019794	0.00019516
0.00027035	0.00011363	0.00039621	0.00049101	0.00021569	0.00016879
0.00030229	0.00011608	0.00022338	0.00244098	0.00019862	0.00022775
0.00041584	0.00010627	0.00014454	0.00081564	0.00016821	0.00022085
0.00027097	0.00011220	0.00020277	0.00087700	0.00016930	0.00021904
0.00025279	0.00011283	0.00020889	0.00123478	0.00017974	0.00017047
0.00023790	0.00010829	0.00014594	0.00141576	0.00019872	0.00029233
0.00025279	0.00013124	0.00015397	0.00049649	0.00019882	0.00020629
0.00028122	0.00012718	0.00021090	0.00087260	0.00019824	0.00030128
0.00033147	0.00011799	0.00017323	0.00067654	0.00018008	0.00018829
0.00026789	0.00012763	0.00016137	0.00058131	0.00019514	0.00027442
0.00029509	0.00013938	0.00016492	0.00078252	0.00017369	0.00021248
0.00033078	0.00012183	0.00015174	0.00180610	0.00016595	0.00023552
0.00034094	0.00013039	0.00016159	0.00071708	0.00017689	0.00020454
0.00028171	0.00013370	0.00016662	0.00211102	0.00018481	0.00035200
0.00040491	0.00012276	0.00017133	0.00396713	0.00027747	0.00018327
0.00026429	0.00012709	0.00027685	0.00075693	0.00016065	0.00017967
0.00042728	0.00012371	0.00012745	0.00101612	0.00015787	0.00025818
0.00029158	0.00013638	0.00017356	0.00060347	0.00015790	0.00022042
0.00033022	0.00013448	0.00018857	0.00075880	0.00017203	0.00020666
0.00036511	0.00011917	0.00023502	0.00077551	0.00020122	0.00020081
0.00030456	0.00013841	0.00018116	0.00286548	0.00018492	0.00023716
0.00023994	0.00012843	0.00015939	0.00079788	0.00018771	0.00022223
0.00025858	0.00011752	0.00018810	0.00062248	0.00015700	0.00020088
0.00023940	0.00011726	0.00014648	0.00055626	0.00014707	0.00020670
0.00029578	0.00029108	0.00016928	0.00072513	0.00016325	0.00020776
0.00025401	0.00012710	0.00012634	0.00079227	0.00016678	0.00022720
0.00025545	0.00012003	0.00014077	0.00131121	0.00019895	0.00022602
0.00034404	0.00011909	0.00012820	0.00049990	0.00015032	0.00017814
0.00032023	0.00013628	0.00014127	0.00088294	0.00019160	0.00019845
0.00027107	0.00011904	0.00016882	0.00078319	0.00017404	0.00020178
0.00026573	0.00010589	0.00015202	0.00072254	0.00016853	0.00018249
0.00031910	0.00010651	0.00015131	0.00060677	0.00014851	0.00019664
0.00032404	0.00012881	0.00012929	0.00092488	0.00015301	0.00018384
0.00030863	0.00011137	0.00019453	0.00205960	0.00014010	0.00019050
0.00022798	0.00010948	0.00014834	0.00050827	0.00014162	0.00020165
0.00025044	0.00012911	0.00014154	0.00087349	0.00018534	0.00024829
0.00040610	0.00012862	0.00015209	0.00083545	0.00017369	0.00018226
0.00027178	0.00010844	0.00013508	0.00059508	0.00015252	0.00020504
0.00025504	0.00015657	0.00013345	0.00135999	0.00016458	0.00019240
0.00033444	0.00014919	0.00013390	0.00048331	0.00015909	0.00020761
0.00022329	0.00016496	0.00014221	0.00065725	0.00017863	0.00024378
0.00022466	0.00014776	0.00013635	0.00072024	0.00016856	0.00022382
0.00025239	0.00011698	0.00011678	0.00076298	0.00017207	0.00018490
0.00023177	0.00011312	0.00016495	0.00167570	0.00016993	0.00016297
0.00030212	0.00013362	0.00016103	0.00114616	0.00017024	0.00019348
0.00034429	0.00015281	0.00015921	0.00082219	0.00016981	0.00022252
0.00037815	0.00013997	0.00020785	0.00059197	0.00017966	0.00023110
0.00028899	0.00013479	0.00018422	0.00054778	0.00016477	0.00017359
0.00027328	0.00012180	0.00016033	0.00050375	0.00016326	0.00024464
0.00029863	0.00021447	0.00016881	0.00165963	0.00016231	0.00021317
0.00029733	0.00013200	0.00016753	0.00058934	0.00020796	0.00022484
0.00036327	0.00014911	0.00020557	0.00089008	0.00015166	0.00023011
0.00034691	0.00012540	0.00079033	0.00080195	0.00017128	0.00020924
0.00032885	0.00011786	0.00018130	0.00261240	0.00017192	0.00020628
0.00039713	0.00011457	0.00015983	0.00058079	0.00019385	0.00019914
0.00035230	0.00012508	0.00016476	0.00146325	0.00017265	0.00018392
0.00025492	0.00017225	0.00015329	0.00073443	0.00018475	0.00021856
0.00041051	0.00016370	0.00015349	0.00103261	0.00017756	0.00019027
0.00033112	0.00018774	0.00021756	0.00064844	0.00021410	0.00019849
0.00025324	0.00013355	0.00013499	0.00080990	0.00014560	0.00024513
0.00037442	0.00039642	0.00014135	0.00176347	0.00021923	0.00029674
0.00031252	0.00011441	0.00016550	0.00056943	0.00023380	0.00022954
0.00022832	0.00014853	0.00017654	0.00051909	0.00022788	0.00021491
0.00021556	0.00015990	0.00017511	0.00162854	0.00020074	0.00019801
0.00036119	0.00015234	0.00016651	0.00236291	0.00021283	0.00017687
0.00024875	0.00113473	0.00015533	0.00073169	0.00018736	0.00019883
0.00038992	0.00012383	0.00017261	0.00108488	0.00021359	0.00020214
0.00038470	0.00011639	0.00016651	0.00052440	0.00018591	0.00021811
0.00024663	0.00010319	0.00013744	0.00061030	0.00022360	0.00027710
0.00022129	0.00014776	0.00019072	0.00345352	0.00016681	0.00019352
0.00020441	0.00021628	0.00018948	0.00339078	0.00017956	0.00022299
0.00024386	0.00046441	0.00014872	0.00044401	0.00018849	0.00017989
0.00035925	0.00022909	0.00020242	0.00197520	0.00015904	0.00020966
0.00025142	0.00014640	0.00015853	0.00043461	0.00018604	0.00020250
0.00025414	0.00011975	0.00021109	0.00335003	0.00015149	0.00022570
0.00027845	0.00015260	0.00016661	0.00112791	0.00018841	0.00017506
0.00036304	0.00016127	0.00016141	0.00064969	0.00016773	0.00018268
0.00023981	0.00013512	0.00015203	0.00061074	0.00017619	0.00020714
0.00028619	0.00011319	0.00016211	0.00051251	0.00017385	0.00037512
0.00033676	0.00010128	0.00014559	0.00061545	0.00019969	0.00025123
0.00037655	0.00011253	0.00014875	0.00052711	0.00025521	0.00031045
0.00035263	0.00010544	0.00015837	0.00102046	0.00019003	0.00016238
0.00057568	0.00010285	0.00016837	0.00058369	0.00020195	0.00019424
0.00023084	0.00012050	0.00017911	0.00246445	0.00023634	0.00020719
0.00025274	0.00011878	0.00014615	0.00057061	0.00016396	0.00031332
0.00031560	0.00011627	0.00015697	0.00060299	0.00023176	0.00020526
0.00025296	0.00009760	0.00017893	0.00077948	0.00016304	0.00021957
0.00025425	0.00011147	0.00016097	0.00066463	0.00015664	0.00017581
0.00021300	0.00010386	0.00018526	0.00049974	0.00018981	0.00023223
0.00028954	0.00012002	0.00019473	0.00065124	0.00019144	0.00015149
0.00032566	0.00010867	0.00013841	0.00068451	0.00017237	0.00023076
0.00031515	0.00013236	0.00017207	0.00052719	0.00020132	0.00019144
0.00030084	0.00011835	0.00024803	0.00088434	0.00023674	0.00018851
0.00025087	0.00010681	0.00015625	0.00073586	0.00018666	0.00017610
0.00027663	0.00010962	0.00015215	0.00048065	0.00019679	0.00017829
0.00044109	0.00012748	0.00015416	0.00055484	0.00027555	0.00018358
0.00035007	0.00012165	0.00014626	0.00077813	0.00020888	0.00024302
0.00035386	0.00011693	0.00017392	0.00081428	0.00019604	0.00024431
0.00029973	0.00013009	0.00014797	0.00191705	0.00027275	0.00023464
0.00031408	0.00012651	0.00022324	0.00126129	0.00019391	0.00035872
0.00026878	0.00013698	0.00015186	0.00050308	0.00021481	0.00033664
0.00027342	0.00012775	0.00014675	0.00060573	0.00018991	0.00018757
0.00024687	0.00011283	0.00018727	0.00054741	0.00017317	0.00021510
0.00021214	0.00012761	0.00015137	0.00061719	0.00020887	0.00021310
0.00029407	0.00010803	0.00015285	0.00057973	0.00018096	0.00023811
0.00039702	0.00011232	0.00014215	0.00048983	0.00017401	0.00020996
0.00032213	0.00012059	0.00017031	0.00072248	0.00017906	0.00022604
0.00023489	0.00014620	0.00020085	0.00065145	0.00021329	0.00021807
0.00023494	0.00013621	0.00017754	0.00148226	0.00022559	0.00018360
0.00027396	0.00013130	0.00013692	0.00057342	0.00022020	0.00020341
0.00023812	0.00012544	0.00016517	0.00095421	0.00021573	0.00021538
