# Supplementary material for: PARP14 and PARP9/DTX3L regulate interferon-induced ADP-ribosylation
Source: EMBO J. 2024 Jun 4;43(14):7. doi: 10.1038/s44318-024-00126-0 (PMC11251020; doi:10.1038/s44318-024-00126-0)
Supplement: Supplementary file 4 — Source data Fig. 2 [file 44318_2024_126_MOESM4_ESM.zip › Figure 2/Source Data 2E.txt]

WT	WT + IFNg	WT + IFNg + P14i
0.98837433	1.26749923	1.13836053
1.46453709	3.44476034	0.68724373
1.45744315	1.35841751	0.88616366
1.33351633	1.48191001	0.97708193
1.33568794	1.33264768	1.30485101
1.01052480	2.21663972	1.22088190
1.25389045	1.37709340	1.39272903
0.92279156	3.11858378	1.38346347
0.94233609	2.68426080	1.08986113
0.67826772	3.46879287	1.35986525
0.78554550	3.03475944	1.10897134
0.92452885	3.07254554	1.03238573
1.25475909	2.24631846	1.30933901
1.03774238	2.94789485	1.06307788
0.81667198	3.31301570	1.11563096
0.92858253	3.37222840	1.01414416
0.66856784	1.69197756	0.94638978
0.88413681	2.07360268	0.95000913
0.93118847	4.28256937	1.19018974
1.03947967	1.55574492	1.12243536
1.45396857	1.66360179	0.73545358
1.17122430	1.57152532	1.28849151
1.03933489	2.17943272	1.18237193
0.85214169	2.10791420	0.96390747
0.78945440	1.69617601	1.17947644
1.13343821	1.76841840	0.92308111
0.92814821	3.57331994	1.08624178
1.36855171	0.54217985	0.86227589
0.98417587	1.15718120	0.77816201
0.70838078	0.80740642	0.73024171
1.16456469	2.91865043	0.76209206
0.76151296	1.14646790	0.84808801
0.97375212	3.03968177	0.83332103
0.77656949	1.03368869	0.75311605
0.90440522	2.72436328	1.12793678
1.15862894	1.99832003	1.42863306
0.76672484	1.82531471	1.32888355
1.16514378	2.98278546	1.25287703
0.94305997	2.37082438	1.10824747
1.25215315	2.89794770	1.07118525
1.14053215	1.65433623	1.37217107
1.08392539	0.84707459	1.16065578
1.15776029	1.31788070	0.64236369
0.79929906	1.33800433	0.79162602
1.02876637	1.97443227	0.85590582
1.46236548	1.59671605	0.90252315
0.97085664	1.31932844	1.12156671
1.26026052	1.07697622	1.10853702
1.30412714	2.14251526	1.10810270
0.79785132	2.77459998	0.87631900
0.73545358	1.78318538	0.95970901
0.87356829	3.55131424	1.14241421
1.06409130	2.96975577	0.92366021
0.72126570	1.18005554	0.66726487
0.96998799	1.08247764	0.95985379
0.70881510	2.34056654	1.00762932
0.58966583	2.22923509	1.37955456
0.72227912	1.94460876	0.88616366
0.72474028	0.87255487	0.85083872
0.54391715	0.90382612	1.17469889
0.62947877	1.33409542	0.96781638
0.93553170	1.07422551	1.13575459
1.13430685	1.43558223	1.46728780
0.82637186	1.13039794	1.40358710
1.12011897	0.91960652	1.18975542
1.02471269	3.86837002	1.15906326
0.96144631	4.37580403	1.16673630
0.76180251	1.49349196	0.94204655
0.76498754	1.13821576	1.22015803
0.90483954	1.75292755	0.93147802
0.79220512	1.92462990	0.95666875
0.55231406	2.02814355	0.86546093
0.61210585	1.31078676	1.38259482
1.08508358	1.63479170	0.83172851
1.33366110	7.06889606	0.76382935
0.97968787	4.73860850	1.17716005
0.75224740	2.86074070	0.91135439
1.29891526	2.52283742	0.81261830
0.94088835	2.98119294	1.13792621
0.97693716	2.41859991	0.87718765
0.94277042	1.65665262	0.79828564
1.14979770	1.37593520	1.00647112
1.02847682	0.88355772	0.83114941
0.56751536	1.10969522	1.27908118
1.02442314	1.82763110	0.91989607
0.64163982	1.48567414	0.99445485
0.71967318	1.78825249	1.10129831
0.57707047	3.22021535	1.04223038
0.48369103	1.82965794	0.99126982
0.60573578	1.39272903	0.89238895
1.29819139	1.14241421	1.24013688
1.28805719	2.23792155	0.88153088
1.28805719	2.02307644	1.05786601
1.32555374	1.64347816	0.86994893
0.87356829	1.51115442	1.02080378
0.76498754	1.29703320	0.89557399
1.38824102	1.46424754	1.07538370
1.52143340	0.81363172	0.78163659
1.57992223	1.36927558	0.71489563
1.67952697	0.84591639	0.96694773
1.28052892	2.44958161	0.85185214
1.36073390	3.49673432	0.98736091
0.82448979	2.11052014	0.65727544
0.90947232	3.84694342	0.81811972
0.93611080	3.33675869	0.81551378
0.87993836	1.74525451	0.84157316
1.06582859	3.19661714	1.04165128
0.98880865	2.88274640	0.69969432
0.73776997	2.46304562	0.94421816
0.68666463	3.69521992	0.83491354
0.58184802	2.49547507	0.72401641
0.93422873	1.74699180	1.02934546
1.02514701	2.17943272	1.32048664
0.98518929	1.22884449	1.11403845
0.84533730	2.57944418	1.27024994
1.12243536	1.54647936	0.57953163
1.49160989	1.29384816	0.99503395
0.79336331	2.38559136	0.97708193
0.76904122	2.28671049	1.90899428
0.66900216	2.13020945	1.30514056
0.88182043	1.65650785	1.08783429
1.17093476	1.03354392	0.73559836
1.14429628	0.89745605	0.70331368
1.05193026	1.52230205	0.95985379
0.74457436	1.73338302	1.16369604
0.71098672	2.22170682	0.92380498
0.89644263	2.51024205	0.63266381
0.80682732	1.31136585	0.76643529
0.89152031	0.97751626	1.46714303
1.05221981	1.83819963	1.20770744
1.45252082	1.28023937	1.31860457
1.22305351	1.51723495	0.92206769
1.43891204	1.00053537	0.81811972
1.34118936	0.96868502	0.79741699
1.15718120	1.63435738
1.33988640	1.25171883
1.29211087	1.39982297
1.25866800	1.38606941
1.14632312	1.53171238
1.46540574	1.66128540
1.43312106	1.08305674
0.89369192	2.13643474
1.07755532	1.76624679
1.40575871	1.39620361
0.75355037	1.86903656
0.71417175	1.02456791
0.78047840	1.03253050
0.93408396	0.58170325
0.90382612	0.54435147
	0.73501926
	1.23564888
	1.21567002
	1.65882424
	1.02920069
	1.42790919
	1.05627349
	1.01313074
	1.69110891
	1.32323735
	3.39481319
	2.28902688
	1.29471681
	1.61249645
	1.47843543
	1.78246151
	1.40416620
	1.76624679
	0.95507623
	2.06592965
	1.18801813
	2.52153445
	0.96057766
	1.61669491
	1.47409220
	1.13604414
	1.64521545
	1.97819640
	1.17078998
	1.38824102
	1.58585798
	1.30441669
	1.54618981
	1.00010105
	2.00309759
	1.57109100
	2.32912937
	1.12475175
	1.21943416
