# Supplementary material for: PARP14 and PARP9/DTX3L regulate interferon-induced ADP-ribosylation
Source: EMBO J. 2024 Jun 4;43(14):7. doi: 10.1038/s44318-024-00126-0 (PMC11251020; doi:10.1038/s44318-024-00126-0)
Supplement: Supplementary file 4 — Source data Fig. 2 [file 44318_2024_126_MOESM4_ESM.zip › Figure 2/Source Data 2F.txt]

WT	WT + IFNg	WT + IFNg + P14i	KO	KO + IFNg
1.03012093	1.41202305	5.90277610	0.82308197	0.62012686
0.96948191	1.22626962	5.28215423	0.86243546	0.76281420
0.81441925	0.98173346	3.21164085	0.67457823	0.67928085
0.93334600	1.66744948	3.73078517	0.84139743	1.00858789
1.16798190	1.28059724	3.96579234	0.71714930	0.70762031
0.80538528	1.47204331	3.63351522	0.83595229	0.66393546
0.71554051	1.05586158	5.05209718	0.74685005	0.75934912
0.80971663	1.06365803	3.58970662	0.51456545	0.65378771
0.75798783	1.53528115	4.59198310	0.71516925	0.58498098
0.79474251	0.96366551	3.46706728	0.66232667	0.50528397
0.97232823	0.86144544	1.90864430	0.87555329	0.40690024
1.12813340	1.00784537	2.47271100	0.37893204	0.88136969
0.97876339	1.22911594	3.48266017	0.42076059	0.70031888
0.83496227	0.98396102	2.67492359	0.74189993	0.70427898
1.04262000	1.44840646	2.44610408	0.82642330	0.65737655
1.19904394	1.42798720	2.90906448	0.31940679	0.67185566
1.04707511	1.10066021	2.89520414	0.61455797	0.53795479
0.96948191	1.08420104	3.78560780	0.53547973	0.68893359
0.83681857	1.24359506	4.12679514	0.48795853	0.59450997
1.25510410	1.38937623	3.25049933	0.54971134	0.55763154
1.30213028	1.61572067	4.27628890	0.80055890	0.37967456
0.78966863	1.62450715	3.16238711	0.57941209	0.58844606
1.29680890	1.50681793	3.28638773	0.45318391	0.77358072
0.98816863	1.95554673	4.43531166	0.51592674	0.62656202
1.08358228	1.37205079	2.68779391	0.92839587	0.95760161
0.92517829	1.29656139	3.96913367	0.86206420	0.61146414
0.96774936	1.79268763	1.92386593	0.74759257	0.79845510
1.08989369	1.45150029	4.71610748	0.72779207	0.88644357
1.13011345	1.47625091	2.65326679	0.77407574	0.74313746
0.69301745	1.25955921	4.37058878	1.08358228	1.14595385
0.53399469	1.47204331	2.66873593	0.84931763	0.94188496
0.73410348	1.80308289	3.22178861	0.50268515	0.76863060
0.81862686	1.69492267	2.96858973	0.70155641	0.89634381
0.81726557	1.95653675	2.95064553	0.92616832	0.86317798
0.68200342	0.73732106	3.22946130	0.96057168	0.69017112
0.72791582	0.95351775	3.29505045	0.72766832	0.75303771
0.80390024	0.80352898	3.56470849	1.01440429	0.65267393
0.99943016	1.31945572	2.24710907	0.84535753	0.62099313
1.26178676	1.19359880	1.94255265	0.67705329	0.44452119
1.22243327	1.31029799	2.25589554	0.72853459	0.83075466
1.19718764	1.67388464	3.24728175	0.73138091	0.57693702
1.18518359	1.70296662	1.51028302	0.72321321	0.46357917
1.00883540	1.39135628	1.97819355	0.93272723	0.60045012
1.09595759	1.27440958	2.11098064	0.76516551	0.67519700
0.60243017	1.38294106	1.79565770	0.57978335	0.80464276
0.91837187	1.38034225	1.51164430	0.45182262	0.53931608
1.16105173	1.93302366	4.93440797	0.44229363	0.48337967
1.83674374	0.89324999	3.47870007	0.43820978	0.60997911
0.71195167	0.98185722	2.94210657	0.45999033	0.68274594
0.69326495	1.08729487	2.15627428	0.50219014	0.66900934
1.25646538	0.74264245	2.37011967	0.75402773	0.81367673
1.44085752	0.87976090	5.72160154	0.49068110	0.83805610
1.19013371	0.92282698	2.77701991	0.50342767	0.63992736
1.17194200	1.41239431	2.04650527	0.42434943	0.83347723
1.70630796	1.90555047	2.81290831	0.47248939	0.67532075
1.00648409	1.25572286	1.80147410	0.69809132	0.61765180
1.77560970	1.33541987	4.07667513	0.70799157	0.69264619
1.19322754	1.26673689	1.90889181	0.46098035	0.44538746
1.02517081	1.44642641	3.37289116	0.59290118	0.45553522
0.85835161	1.13766239	4.04586060	0.83310597	0.49649750
1.18852492	0.74982013	5.77778545	0.52298067	0.58015461
1.20844917	0.91243172	5.03650429	0.67556826	0.59228241
0.91267923	0.71455049	2.05987061	0.77642705	0.74784008
0.99237623	0.90711034	2.93777521	0.48238964	0.53758353
1.02888340	0.72754457	3.28242763	0.71318920	0.52805454
1.47142454	0.73979612	2.64707914	0.54166739	0.70031888
1.10907542	1.58725746	2.02967485	0.50082886	0.60045012
0.87617206	2.33311748	2.39140520	0.32683198	0.79474251
1.01502305	1.76929829	1.96643700	0.49550747	0.87382075
0.74041489	1.84070384	2.15021038	0.49525997	0.80055890
0.89560130	2.31752459	2.66638462	0.60181140	0.67445448
0.82048316	1.97608975	2.55661561	0.74152867	0.60057387
0.67791957	1.85332666	3.70764334	0.46011408	0.77135317
0.59574750	1.99601400	2.19067765	0.57730828	0.52793079
0.44637749	1.94354268	1.99118763	0.48573098	0.55206265
0.65564401	2.36801586	2.34685408	0.51345168	0.64388746
0.71034288	2.02571475	2.37123344	0.43895230	0.76986813
0.84882262	2.42655109	1.47847847	0.32101558	0.71628303
1.22441332	3.04556417	1.01205298	0.70502150	0.63930859
0.95487904	2.60822066	6.16117260	0.66331670	0.80167268
1.04831264	2.37160470	6.45780882	0.61579550	0.65948035
0.87691458	1.80704299	4.35598591	0.70143266	0.71195167
0.91168920	1.88587373	3.47226491	0.29762624	0.63039837
0.86144544	1.89329891	2.32160845	0.35838902	0.69252243
0.91478303	1.66670696	1.96185814	0.57371944	0.45565897
0.80476651	1.45038651	1.33554362	0.75984413	0.54401870
0.90772910	1.20622162	3.32351367	0.63349220	0.73645479
1.14842891	1.31883695	2.35304174	0.78954488	0.36296789
1.18233726	1.24285254	4.57304887	0.74016738	0.71529301
1.59270260	1.09744263	3.37276741	1.20226152	0.42670074
1.09496757	1.36722442	3.04011903	0.92827212	0.37051683
0.94423627	1.57141706	3.38638025	1.00289525	0.67259818
0.98804487	1.03358602	2.68173001	0.65329270	0.64797131
0.86280672	2.18151992	3.19184035	0.54637000	0.83830360
0.85216395	1.92101961	1.78550995	0.44489245	0.76145292
0.89708633	2.34289398	2.66824092	0.58832231	0.96267548
1.04262000	2.38719760	3.22017982	0.67470199	0.80192019
0.71603553	1.96049685	3.31348967	0.93953365	0.83669481
0.68249843	1.91817329	3.06400338	0.70229893	0.81330547
0.49563123	1.93586998	3.28725400	0.55305267	0.81961688
0.81689431	1.01539431	3.32623624	0.42014183	0.58621851
1.16872442	1.07145447	3.49540674	0.37794201	0.57681327
1.10140273	0.70601152	5.38078546	0.55787904	0.76528927
1.29297255	1.59814773	3.90663835	0.72915336	0.35356265
1.56436313	1.30039774	3.18726149	0.84548128	0.47335567
1.53639493	2.16902085	3.25037558	0.79449500	0.76788808
1.34111251	2.07323594	3.05051429	0.90042767	0.51258540
0.76244294	1.81830452	3.42994135	0.67371196	0.55416645
0.80439525	1.07467205	4.40969476	0.67928085	0.82184444
0.69994762	1.02096320	2.81179454	0.93074718	0.70403147
0.60243017	1.75333414	3.16832726	0.55330018	0.59017861
0.77840710	1.29322006	3.08330887	1.17676837	0.76071040
1.23567486	0.88755734	3.91987993	1.01032043	0.71653054
1.20189026	0.89721009	3.44305918	1.04051619	0.71640679
1.24619387	1.14768639	2.39276649	0.90612031	0.56406670
0.95921040	1.57389212	3.23267888	0.89077492	0.51827805
1.20609786	2.09823407	3.02613493	0.83904612	0.71195167
1.37353583	1.12776214	2.99915675	0.68955236	0.76702181
1.22144325	1.86570197	2.54238400	0.83867486	0.76986813
1.15449281	2.15986312	2.89978300	1.19570260	0.67296944
1.12244076	2.04922784	2.70078799	1.04175373	0.99893515
0.98012467	2.09316019	3.39306292	0.93557355	0.79090616
1.06576183	2.15404673	3.04803923	0.67989962	0.67494949
1.20708789	1.92621724	1.39556388	0.45801028	0.63534849
1.10944668	1.14768639	2.47778488	0.58572350	0.73633104
0.74994388	1.11476806	1.63564493	0.85241146
0.85909413	1.14199375	1.57686220	0.56876932
0.96799687	1.46399936	2.03796630	0.57965959
0.70526900	1.40670166	2.02831356	0.61443422
	1.53986002	2.43311000	0.49414619
	1.72635596		0.51617424
	1.25349531		0.55701277
	1.27762716		0.74189993
	1.31809443		0.71120915
	1.56324935		0.48758727
	2.22520477		0.33487593
	1.72128208		0.81281046
	1.80667173		0.94436002
	2.61416081		1.13790990
	1.15746289		0.83904612
	1.78711874		0.73150467
	1.88265614
	1.59245509
	0.91503054
	0.79065865
	0.70823908
	0.72494575
	1.29359132
	1.13221725
	1.05252025
	1.16253677
	1.25621787
	1.24384256
	1.43281357
	1.29631388
	1.65024779
	1.34111251
	1.86124686
	1.67140958
	2.48186873
	3.33551772
	1.77944605
	1.88760627
	1.88661624
	1.67004829
	1.96792204
	2.48842764
	3.25730575
	2.34623532
	2.67962621
	2.87379485
	2.25403924
	1.94973033
	2.71328706
	1.51523315
	1.46820696
	1.20770665
	1.22404206
	1.63675870
	1.01601308
