# Supplementary material for: PARP14 and PARP9/DTX3L regulate interferon-induced ADP-ribosylation
Source: EMBO J. 2024 Jun 4;43(14):7. doi: 10.1038/s44318-024-00126-0 (PMC11251020; doi:10.1038/s44318-024-00126-0)
Supplement: Supplementary file 5 — Source data Fig. 3 [file 44318_2024_126_MOESM5_ESM.zip]

Archive with 8 entries (7 files):
- Figure 3/
- Figure 3/.DS_Store
- __MACOSX/Figure 3/._.DS_Store
- Figure 3/Fig 3E.tif
- Figure 3/Fig 3D.xlsx
- Figure 3/Fig 3F.tif
- Figure 3/FIG 3G.tif
- Figure 3/3C.tif
