# Supplementary material for: PARP14 and PARP9/DTX3L regulate interferon-induced ADP-ribosylation
Source: EMBO J. 2024 Jun 4;43(14):7. doi: 10.1038/s44318-024-00126-0 (PMC11251020; doi:10.1038/s44318-024-00126-0)
Supplement: Supplementary file 5 — Source data Fig. 3 [file 44318_2024_126_MOESM5_ESM.zip › Figure 3/Fig 3D.xlsx]

## Sheet: A_180124_INFg_P14
A
No.	Name	Ct	dCt	ddCt	2^-(ddCt)	Average
1	A1_A549 WT _P14	21.28	8.44	0	1	21.455
2	A1_A549 WT _P14	21.37	8.53	0	1
3	A1_A549 WT _P14	21.39	8.55	0	1
4	A1_A549 WT _P14	21.78	8.94	0	1
5	A2_ A549 WT _ siControl _P14	20.26	7.695	-0.745	1.67597	20.6925
6	A2_ A549 WT _ siControl _P14	20.57	8.005	-0.525	1.43893
7	A2_ A549 WT _ siControl _P14	20.77	8.205	-0.345	1.27015
8	A2_ A549 WT _ siControl _P14	21.17	8.605	-0.335	1.26138
9	A3_ A549 WT _ siPARP14 _P14	23.89	11.1925	2.7525	0.148394	24.11
10	A3_ A549 WT _ siPARP14_P14	24.02	11.3225	2.7925	0.144336
11	A3_ A549 WT _ siPARP14 _P14	24.21	11.5125	2.9625	0.128292
12	A3_ A549 WT _ siPARP14 _P14	24.32	11.6225	2.6825	0.155771
13	A4_ A549 WT _ siPARP12 _P14	20.49	8.075	-0.365	1.28788	20.5975
14	A4_ A549 WT _ siPARP12 _P14	20.52	8.105	-0.425	1.34257
15	A4_ A549 WT _ siPARP12 _P14	20.56	8.145	-0.405	1.32409
16	A4_ A549 WT _ siPARP12 _P14	20.82	8.405	-0.535	1.44894
17	A5_ A549 WT _ IFNg _P14	16.03	3.4425	-4.9975	31.9446	16.525
18	A5_ A549 WT _ IFNg _P14	16.57	3.9825	-4.5475	23.3848
19	A5_ A549 WT _ IFNg _P14	16.7	4.1125	-4.4375	21.6681
20	A5_ A549 WT _ IFNg _P14	16.8	4.2125	-4.7275	26.4923
21	A6_ A549 WT _ siControl _ IFNg_P14	16.26	3.425	-5.015	32.3344	16.4275
22	A6_ A549 WT _ siControl _ IFNg_P14	16.32	3.485	-5.045	33.0139
23	A6_ A549 WT _ siControl _ IFNg_P14	16.44	3.605	-4.945	30.803
24	A6_ A549 WT _ siControl _ IFNg_P14	16.69	3.855	-5.085	33.942
25	A7_ A549 WT _ siPARP14 _ IFNg _P14	19.55	6.1525	-2.2875	4.88209	19.995
26	A7_ A549 WT _ siPARP14 _ IFNg _P14	19.96	6.5625	-1.9675	3.9109
27	A7_ A549 WT _ siPARP14 _ IFNg _P14	20.18	6.7825	-1.7675	3.40463
28	A7_ A549 WT _ siPARP14 _ IFNg _P14	20.29	6.8925	-2.0475	4.13389
29	A8_ A549 WT _ siPARP12 _ IFNg_P14	15.93	2.9975	-5.4425	43.4866	16.1525
30	A8_ A549 WT _ siPARP12 _ IFNg_P14	16.09	3.1575	-5.3725	41.427
31	A8_ A549 WT _ siPARP12 _ IFNg_P14	16.2	3.2675	-5.2825	38.9216
32	A8_ A549 WT _ siPARP12 _ IFNg_P14	16.39	3.4575	-5.4825	44.7092
33	A1. A549 WT _GAPDH	12.69	-0.15	0	1	12.84
34	A1. A549 WT _GAPDH	12.88	0.04	0	1
35	A1. A549 WT _GAPDH	12.89	0.05	0	1
36	A1. A549 WT _GAPDH	12.9	0.06	0	1
37	A2_ A549 WT _ siControl _GAPDH	12.32	-0.245	-0.095	1.06807	12.565
38	A2_ A549 WT _ siControl _GAPDH	12.45	-0.115	-0.155	1.11342
39	A2_ A549 WT _ siControl _GAPDH	12.55	-0.015	-0.065	1.04608
40	A2_ A549 WT _ siControl _GAPDH	12.94	0.375	0.315	0.803851
41	A3_ A549 WT _ siPARP14 _GAPDH	12.62	-0.0775	0.0725	0.950989	12.6975
42	A3_ A549 WT _ siPARP14 _GAPDH	12.62	-0.0775	-0.1175	1.08485
43	A3_ A549 WT _ siPARP14 _GAPDH	12.66	-0.0375	-0.0875	1.06253
44	A3_ A549 WT _ siPARP14 _GAPDH	12.89	0.1925	0.1325	0.912249
45	A4_ A549 WT _ siPARP12 _GAPDH	12.34	-0.075	0.075	0.949342	12.415
46	A4_ A549 WT _ siPARP12 _GAPDH	12.34	-0.075	-0.115	1.08298
47	A4_ A549 WT _ siPARP12 _GAPDH	12.48	0.065	0.015	0.989657
48	A4_ A549 WT _ siPARP12 _GAPDH	12.5	0.085	0.025	0.982821
49	A5_ A549 WT _ IFNg _GAPDH	12.53	-0.0575	0.0925	0.937896	12.5875
50	A5_ A549 WT _ IFNg _GAPDH	12.53	-0.0575	-0.0975	1.06992
51	A5_ A549 WT _ IFNg _GAPDH	12.64	0.0525	0.0025	0.998269
52	A5_ A549 WT _ IFNg _GAPDH	12.65	0.0625	0.0025	0.998269
53	A6_ A549 WT _ siControl_ IFNg_GAPDH	12.5	-0.335	-0.185	1.13682	12.835
54	A6_ A549 WT _ siControl_ IFNg_GAPDH	12.76	-0.075	-0.115	1.08298
55	A6_ A549 WT _ siControl_ IFNg_GAPDH	12.99	0.155	0.105	0.929805
56	A6_ A549 WT _ siControl_ IFNg_GAPDH	13.09	0.255	0.195	0.873573
57	A7_ A549 WT _ siPARP14 _ IFNg _GAPDH	13.28	-0.1175	0.0325	0.977725	13.3975
58	A7_ A549 WT _ siPARP14 _ IFNg _GAPDH	13.41	0.0125	-0.0275	1.01924
59	A7_ A549 WT _ siPARP14 _ IFNg _GAPDH	13.5	0.1025	0.0525	0.964264
60	A7_ A549 WT _ siPARP14 _ IFNg _GAPDH	13.4	0.0025	-0.0575	1.04066
61	A8_ A549 WT _ siPARP12 _ IFNg_GAPDH	12.83	-0.1025	0.0475	0.967612	12.9325
62	A8_ A549 WT _ siPARP12 _ IFNg_GAPDH	12.88	-0.0525	-0.0925	1.06622
63	A8_ A549 WT _ siPARP12 _ IFNg_GAPDH	12.97	0.0375	-0.0125	1.0087
64	A8_ A549 WT _ siPARP12 _ IFNg_GAPDH	13.05	0.1175	0.0575	0.960928
	A1_A549 WT _P14	1	1	1	1	1	0
	A2_ A549 WT _ siControl _P14	1.67597	1.43893	1.27015	1.26138	1.41161	0.168238
	A3_ A549 WT _ siPARP14 _P14	0.148394	0.144336	0.128292	0.155771	0.144198	0.0100569
	A4_ A549 WT _ siPARP12 _P14	1.28788	1.34257	1.32409	1.44894	1.35087	0.0599411
	A5_ A549 WT _ IFNg _P14	31.9446	23.3848	21.6681	26.4923	25.8724	3.90897
	A6_ A549 WT _ siControl _ IFNg_P14	32.3344	33.0139	30.803	33.942	32.5233	1.14547
	A7_ A549 WT _ siPARP14 _ IFNg _P14	4.88209	3.9109	3.40463	4.13389	4.08288	0.531728
	A8_ A549 WT _ siPARP12 _ IFNg_P14	43.4866	41.427	38.9216	44.7092	42.1361	2.19548

## Sheet: B_230124_INFg_P14
B
No.	Name	Ct	dCt	ddCt	2^-(ddCt)	Average
1	A1_A549 WT_P14	21.87	8.8875	0	1	22.215
2	A1_A549 WT_P14	22.26	9.2775	0	1
3	A1_A549 WT_P14	22.26	9.2775	0	1
4	A1_A549 WT_P14	22.47	9.4875	0	1
5	A2_ A549 WT _ siControl_P14	22.38	9.05	0.1625	0.893475	22.5525
6	A2_ A549 WT _ siControl_P14	22.5	9.17	-0.1075	1.07736
7	A2_ A549 WT _ siControl_P14	22.65	9.32	0.0425	0.970971
8	A2_ A549 WT _ siControl_P14	22.68	9.35	-0.1375	1.1
9	A3_ A549 WT _ siPARP14_P14	24.98	11.29	2.4025	0.189137	25.3175
10	A3_ A549 WT _ siPARP14_P14	24.99	11.3	2.0225	0.246131
11	A3_ A549 WT _ siPARP14_P14	25.28	11.59	2.3125	0.201311
12	A3_ A549 WT _ siPARP14_P14	26.02	12.33	2.8425	0.139419
13	A4_ A549 WT _ siPARP12_P14	22.93	9.0275	0.14	0.907519	23.0925
14	A4_ A549 WT _ siPARP12_P14	22.94	9.0375	-0.24	1.18099
15	A4_ A549 WT _ siPARP12_P14	23.4	9.4975	0.22	0.858565
16	A4_ A549 WT _ siPARP12_P14	23.1	9.1975	-0.29	1.22264
17	A5_ A549 WT _ INFg_P14	18.28	4.8675	-4.02	16.2234	18.565
18	A5_ A549 WT _ INFg_P14	18.33	4.9175	-4.36	20.5348
19	A5_ A549 WT _ INFg_P14	18.75	5.3375	-3.94	15.3482
20	A5_ A549 WT _ INFg_P14	18.9	5.4875	-4	16
21	A6_ A549 WT _ siControl _ INFg_P14	17.6	4.4575	-4.43	21.5557	17.73
22	A6_ A549 WT _ siControl _ INFg_P14	17.65	4.5075	-4.77	27.2843
23	A6_ A549 WT _ siControl _ INFg_P14	17.79	4.6475	-4.63	24.761
24	A6_ A549 WT _ siControl _ INFg_P14	17.88	4.7375	-4.75	26.9087
25	A7_ A549 WT _ siPARP14 _ INFg_P14	21.34	7.48	-1.4075	2.65277	21.4425
26	A7_ A549 WT _ siPARP14 _ INFg_P14	21.38	7.52	-1.7575	3.38112
27	A7_ A549 WT _ siPARP14 _ INFg_P14	21.44	7.58	-1.6975	3.24338
28	A7_ A549 WT _ siPARP14 _ INFg_P14	21.61	7.75	-1.7375	3.33457
29	A8_ A549 WT _ siPARP12 _ INFg_P14	17.73	3.4875	-5.4	42.2243	17.79
30	A8_ A549 WT _ siPARP12 _ INFg_P14	17.74	3.4975	-5.78	54.9482
31	A8_ A549 WT _ siPARP12 _ INFg_P14	17.84	3.5975	-5.68	51.2685
32	A8_ A549 WT _ siPARP12 _ INFg_P14	17.85	3.6075	-5.88	58.892
33	A1. A549 WT_GAPDH	12.55	-0.4325	0	1	12.9825
34	A1. A549 WT_GAPDH	12.86	-0.1225	0	1
35	A1. A549 WT_GAPDH	13.23	0.2475	0	1
36	A1. A549 WT_GAPDH	13.29	0.3075	0	1
37	A2_ A549 WT _ siControl_GAPDH	13.12	-0.21	0.2225	0.857079	13.33
38	A2_ A549 WT _ siControl_GAPDH	13.15	-0.18	-0.0575	1.04066
39	A2_ A549 WT _ siControl_GAPDH	13.52	0.19	-0.0575	1.04066
40	A2_ A549 WT _ siControl_GAPDH	13.53	0.2	-0.1075	1.07736
41	A3_ A549 WT _ siPARP14_GAPDH	13.55	-0.14	0.2925	0.816486	13.69
42	A3_ A549 WT _ siPARP14_GAPDH	13.66	-0.03	0.0925	0.937896
43	A3_ A549 WT _ siPARP14_GAPDH	13.72	0.03	-0.2175	1.16272
44	A3_ A549 WT _ siPARP14_GAPDH	13.83	0.14	-0.1675	1.12311
45	A4_ A549 WT _ siPARP12_GAPDH	13.84	-0.0625	0.37	0.773782	13.9025
46	A4_ A549 WT _ siPARP12_GAPDH	13.86	-0.0425	0.08	0.946058
47	A4_ A549 WT _ siPARP12_GAPDH	13.86	-0.0425	-0.29	1.22264
48	A4_ A549 WT _ siPARP12_GAPDH	14.05	0.1475	-0.16	1.11729
49	A5_ A549 WT _ IFNg_GAPDH	13.23	-0.1825	0.25	0.840896	13.4125
50	A5_ A549 WT _ IFNg_GAPDH	13.29	-0.1225	-1.77636e-15	1
51	A5_ A549 WT _ IFNg_GAPDH	13.46	0.0475	-0.2	1.1487
52	A5_ A549 WT _ IFNg_GAPDH	13.67	0.2575	-0.05	1.03526
53	A6_ A549 WT _ siControl _ IFNg_GAPDH	13.01	-0.1325	0.3	0.812252	13.1425
54	A6_ A549 WT _ siControl _ IFNg_GAPDH	13.06	-0.0825	0.04	0.972655
55	A6_ A549 WT _ siControl _ IFNg_GAPDH	13.25	0.1075	-0.14	1.10191
56	A6_ A549 WT _ siControl _ IFNg_GAPDH	13.25	0.1075	-0.2	1.1487
57	A7_ A549 WT _ siPARP14 _ IFNg_GAPDH	13.63	-0.23	0.2025	0.869043	13.86
58	A7_ A549 WT _ siPARP14 _ IFNg_GAPDH	13.88	0.02	0.1425	0.905948
59	A7_ A549 WT _ siPARP14 _ IFNg_GAPDH	13.9	0.04	-0.2075	1.15469
60	A7_ A549 WT _ siPARP14 _ IFNg_GAPDH	14.03	0.17	-0.1375	1.1
61	A8_ A549 WT _ siPARP12 _ IFNg_GAPDH	14.14	-0.1025	0.33	0.795536	14.2425
62	A8_ A549 WT _ siPARP12 _ IFNg_GAPDH	14.26	0.0175	0.14	0.907519
63	A8_ A549 WT _ siPARP12 _ IFNg_GAPDH	14.27	0.0275	-0.22	1.16473
64	A8_ A549 WT _ siPARP12 _ IFNg_GAPDH	14.3	0.0575	-0.25	1.18921
						Average	S.D
	A1_A549 WT_P14	1	1	1	1	1	0
	A2_ A549 WT _ siControl_P14	0.893475	1.07736	0.970971	1.1	1.01045	0.0832726
	A3_ A549 WT _ siPARP14_P14	0.189137	0.246131	0.201311	0.139419	0.194	0.0379929
	A4_ A549 WT _ siPARP12_P14	0.907519	1.18099	0.858565	1.22264	1.04243	0.160999
	A5_ A549 WT _ IFNg _P12	16.2234	20.5348	15.3482	16	17.0266	2.05083
	A6_ A549 WT _ siControl _ INFg_P14	21.5557	27.2843	24.761	26.9087	25.1274	2.27576
	A7_ A549 WT _ siPARP14 _ IFNg _P12	2.65277	3.38112	3.24338	3.33457	3.15296	0.293003
	A8_ A549 WT _ siPARP12 _ INFg_P14	42.2243	54.9482	51.2685	58.892	51.8332	6.16808

## Sheet: C_260124 A549_INFg_P14
C
No.	Name	Ct	dCt	ddCt	2^-(ddCt)	Average
1	A1_A549 WT_P14	21.1	8.315	0	1	21.2975
2	A1_A549 WT_P14	21.32	8.535	0	1
3	A1_A549 WT_P14	21.38	8.595	0	1
4	A1_A549 WT_P14	21.39	8.605	0	1
5	A2_ A549 WT _ siControl_P14	21.14	8.74	0.425	0.744839	21.3325
6	A2_ A549 WT _ siControl_P14	21.16	8.76	0.225	0.855595
7	A2_ A549 WT _ siControl_P14	21.49	9.09	0.495	0.709562
8	A2_ A549 WT _ siControl_P14	21.54	9.14	0.535	0.690159
9	A3_ A549 WT _ siPARP14_P14	25.29	11.98	3.665	0.0788361	25.37
10	A3_ A549 WT _ siPARP14_P14	25.34	12.03	3.495	0.0886952
11	A3_ A549 WT _ siPARP14_P14	25.39	12.08	3.485	0.0893121
12	A3_ A549 WT _ siPARP14_P14	25.46	12.15	3.545	0.0856739
13	A4_ A549 WT _ siPARP12_P14	21.45	8.39	0.075	0.949342	21.6725
14	A4_ A549 WT _ siPARP12_P14	21.69	8.63	0.095	0.936272
15	A4_ A549 WT _ siPARP12_P14	21.7	8.64	0.045	0.96929
16	A4_ A549 WT _ siPARP12_P14	21.85	8.79	0.185	0.879649
17	A5_ A549 WT _ INFg_P14	17.11	4.075	-4.24	18.8959	17.3025
18	A5_ A549 WT _ INFg_P14	17.18	4.145	-4.39	20.9663
19	A5_ A549 WT _ INFg_P14	17.43	4.395	-4.2	18.3792
20	A5_ A549 WT _ INFg_P14	17.49	4.455	-4.15	17.7531
21	A6_ A549 WT _ siControl _ INFg_P14	17.78	3.695	-4.62	24.59	17.93
22	A6_ A549 WT _ siControl _ INFg_P14	17.85	3.765	-4.77	27.2843
23	A6_ A549 WT _ siControl _ INFg_P14	17.93	3.845	-4.75	26.9087
24	A6_ A549 WT _ siControl _ INFg_P14	18.16	4.075	-4.53	23.1029
25	A7_ A549 WT _ siPARP14 _ INFg_P14	21.34	7.5225	-0.7925	1.73207	21.6225
26	A7_ A549 WT _ siPARP14 _ INFg_P14	21.46	7.6425	-0.8925	1.85639
27	A7_ A549 WT _ siPARP14 _ INFg_P14	21.58	7.7625	-0.8325	1.78077
28	A7_ A549 WT _ siPARP14 _ INFg_P14	22.11	8.2925	-0.3125	1.24186
29	A8_ A549 WT _ siPARP12 _ INFg_P14	17.31	3.855	-4.46	22.0087	17.395
30	A8_ A549 WT _ siPARP12 _ INFg_P14	17.32	3.865	-4.67	25.4572
31	A8_ A549 WT _ siPARP12 _ INFg_P14	17.43	3.975	-4.62	24.59
32	A8_ A549 WT _ siPARP12 _ INFg_P14	17.52	4.065	-4.54	23.2636
33	A1. A549 WT_GAPDH	12.56	-0.225	0	1	12.785
34	A1. A549 WT_GAPDH	12.75	-0.035	0	1
35	A1. A549 WT_GAPDH	12.8	0.015	0	1
36	A1. A549 WT_GAPDH	13.03	0.245	0	1
37	A2_ A549 WT _ siControl_GAPDH	12.29	-0.11	0.115	0.923382	12.4
38	A2_ A549 WT _ siControl_GAPDH	12.36	-0.04	-0.005	1.00347
39	A2_ A549 WT _ siControl_GAPDH	12.42	0.02	0.005	0.99654
40	A2_ A549 WT _ siControl_GAPDH	12.53	0.13	-0.115	1.08298
41	A3_ A549 WT _ siPARP14_GAPDH	13.26	-0.05	0.175	0.885768	13.31
42	A3_ A549 WT _ siPARP14_GAPDH	13.32	0.01	0.045	0.96929
43	A3_ A549 WT _ siPARP14_GAPDH	13.33	0.02	0.005	0.99654
44	A3_ A549 WT _ siPARP14_GAPDH	13.33	0.02	-0.225	1.16878
45	A4_ A549 WT _ siPARP12_GAPDH	12.89	-0.17	0.055	0.962594	13.06
46	A4_ A549 WT _ siPARP12_GAPDH	13.08	0.02	0.055	0.962594
47	A4_ A549 WT _ siPARP12_GAPDH	13.13	0.07	0.055	0.962594
48	A4_ A549 WT _ siPARP12_GAPDH	13.14	0.08	-0.165	1.12117
49	A5_ A549 WT _ IFNg_GAPDH	12.93	-0.105	0.12	0.920188	13.035
50	A5_ A549 WT _ IFNg_GAPDH	13.02	-0.015	0.02	0.986233
51	A5_ A549 WT _ IFNg_GAPDH	13.07	0.035	0.02	0.986233
52	A5_ A549 WT _ IFNg_GAPDH	13.12	0.085	-0.16	1.11729
53	A6_ A549 WT _ siControl _ IFNg_GAPDH	13.92	-0.165	0.06	0.959264	14.085
54	A6_ A549 WT _ siControl _ IFNg_GAPDH	13.99	-0.095	-0.06	1.04247
55	A6_ A549 WT _ siControl _ IFNg_GAPDH	14.13	0.045	0.03	0.97942
56	A6_ A549 WT _ siControl _ IFNg_GAPDH	14.3	0.215	-0.03	1.02101
57	A7_ A549 WT _ siPARP14 _ IFNg_GAPDH	13.55	-0.2675	-0.0425	1.0299	13.8175
58	A7_ A549 WT _ siPARP14 _ IFNg_GAPDH	13.62	-0.1975	-0.1625	1.11922
59	A7_ A549 WT _ siPARP14 _ IFNg_GAPDH	13.95	0.1325	0.1175	0.921784
60	A7_ A549 WT _ siPARP14 _ IFNg_GAPDH	14.15	0.3325	0.0875	0.941152
61	A8_ A549 WT _ siPARP12 _ IFNg_GAPDH	13.19	-0.265	-0.04	1.02811	13.455
62	A8_ A549 WT _ siPARP12 _ IFNg_GAPDH	13.53	0.075	0.11	0.926588
63	A8_ A549 WT _ siPARP12 _ IFNg_GAPDH	13.53	0.075	0.06	0.959264
64	A8_ A549 WT _ siPARP12 _ IFNg_GAPDH	13.57	0.115	-0.13	1.09429
						Average	S.D
	A1_A549 WT_P14	1	1	1	1	1	0
	A2_ A549 WT _ siControl_P14	0.744839	0.855595	0.709562	0.690159	0.750039	0.0640179
	A3_ A549 WT _ siPARP14_P14	0.0788361	0.0886952	0.0893121	0.0856739	0.0856293	0.00415671
	A4_ A549 WT _ siPARP12_P14	0.949342	0.936272	0.96929	0.879649	0.933638	0.0333145
	A5_ A549 WT _ IFNg _P12	18.8959	20.9663	18.3792	17.7531	18.9986	1.20595
	A6_ A549 WT _ siControl _ INFg_P14	24.59	27.2843	26.9087	23.1029	25.4715	1.71313
	A7_ A549 WT _ siPARP14 _ IFNg _P12	1.73207	1.85639	1.78077	1.24186	1.65277	0.241341
	A8_ A549 WT _ siPARP12 _ INFg_P14	22.0087	25.4572	24.59	23.2636	23.8298	1.3099
