# Supplementary material for: PARP14 and PARP9/DTX3L regulate interferon-induced ADP-ribosylation
Source: EMBO J. 2024 Jun 4;43(14):7. doi: 10.1038/s44318-024-00126-0 (PMC11251020; doi:10.1038/s44318-024-00126-0)
Supplement: Supplementary file 6 — Source data Fig. 4 [file 44318_2024_126_MOESM6_ESM.zip]

Archive with 2 entries (1 files):
- Figure 4/
- Figure 4/Source data 4C.txt
