# Supplementary material for: PARP14 and PARP9/DTX3L regulate interferon-induced ADP-ribosylation
Source: EMBO J. 2024 Jun 4;43(14):7. doi: 10.1038/s44318-024-00126-0 (PMC11251020; doi:10.1038/s44318-024-00126-0)
Supplement: Supplementary file 6 — Source data Fig. 4 [file 44318_2024_126_MOESM6_ESM.zip › Figure 4/Source data 4C.txt]

siCTRL overlap	siPARP9 overlap	siDTX3L overlap	siPARP14 Overlap
0.000000000	0	0	0
0.000000000	0	0	0
0.000000000	0	0	0
0.000000000	0	0	0
0.000000000	0	0	0
0.000000000	0	0	0
2.000000000	0	0	0
0.000000000	0	0	0
2.000000000	0	0	0
0.000000000	26	0	0
0.000000000	0	0	0
2.000000000	9	0	0
0.000000000	0	0	0
0.000000000	0	0	0
0.000000000	0	3	0
1.000000000	2	1	0
0.000000000	9	18	0
0.000000000	2	0	0
0.000000000	0	2	0
0.000000000	6	0	0
9.000000000	1	0	0
7.000000000	2	0	0
1.000000000	0	0	0
1.000000000	0	0	0
0.000000000	0	0	0
0.000000000	2	0	0
0.000000000	0	1	0
0.000000000	3	0	0
0.000000000	3	0	0
0.000000000	6	0	0
0.000000000	0	2	0
0.000000000	1	0	0
0.000000000	1	0	0
0.000000000	0	0	0
0.000000000	0	0	0
0.000000000	0	0	0
0.000000000	0	0	0
0.000000000	0	0	0
1.000000000	0	0	0
0.000000000	0	0	1
0.000000000	0	0	0
0.000000000	0	0	0
0.000000000	10	0	0
1.000000000	0	0	0
0.000000000	0	0	0
0.000000000	0	0	0
0.000000000	10	1	0
0.000000000	0	0	0
0.000000000	0	0	0
0.000000000	0	0	0
0.000000000	0	0	0
0.000000000	1	1	0
2.000000000	12	0	0
0.000000000	9	0	0
2.000000000	0	6	0
0.000000000	0	0	0
1.000000000	6	0	0
0.000000000	0	0	2
0.000000000	1	0	0
0.000000000	2	0	0
2.000000000	0	0	0
0.000000000	0	0	0
0.000000000	2	0	0
0.000000000	0	0	0
0.000000000	0	0	0
1.000000000	0	0	0
0.000000000	0	0	0
0.000000000	0	0	0
0.000000000	0	0	1
0.000000000	0	0	0
0.000000000	0	0	0
2.000000000	0	0	0
0.000000000	0	0	0
0.000000000	0	0	0
0.000000000	0	0	0
0.000000000	11	0	0
1.000000000	1	0	0
1.000000000	3	1	0
2.000000000	0	0	0
0.000000000	5	0	0
0.000000000	0	0	0
0.000000000	30	0	0
0.000000000	3	0	0
0.000000000	1	0	0
0.000000000	2	0	0
0.000000000	1	1	0
0.000000000	1	1	0
0.000000000	6	0	0
0.000000000	0	0	0
0.000000000	0	0	0
0.000000000	4	0	0
0.000000000	2	0	0
0.000000000	1	0	0
0.000000000	9	0	0
0.000000000	1	0	0
1.000000000	3	0	0
0.000000000	0	0	0
0.000000000	0	1	0
0.000000000	0	0	0
0.000000000	0	0	0
0.000000000	0	0	0
0.000000000	0	0	0
0.000000000	0	0	0
0.000000000	0	0	1
0.000000000	0	0	0
0.000000000	0	0	0
0.000000000	0	0	0
0.000000000	0	0	0
0.000000000	5	0	0
0.000000000	2	0	0
0.000000000	0	0	0
0.000000000	0	0	0
0.000000000	0	0	0
0.000000000	3	0	0
0.000000000	0	0	0
0.000000000	4	0	0
0.000000000	6	0	0
0.000000000	2	0	0
0.000000000	0	0	0
0.000000000	0	0	0
0.000000000	0	0	0
0.000000000	0	0	0
0.000000000	4	0	0
1.000000000	0	0	0
0.000000000	0	0	0
0.000000000	0	0	0
0.000000000	0	0	0
2.000000000	0	0	0
0.000000000	0	0	0
0.000000000	0	0	0
0.000000000	0	0	0
0.000000000	0	0	0
0.000000000	0	0	0
1.000000000	0	0	0
0.000000000	19	0	0
0.000000000	0	0	0
0.000000000	0	0	0
2.000000000	0	0	0
0.000000000	0	0	0
1.000000000	2	0	0
0.000000000	17	0	0
0.000000000	10	0	0
1.000000000	1	1	0
0.000000000	0	0	0
0.000000000	0	0	0
0.000000000	2	0	0
0.000000000	0	0	0
0.000000000	2	0	0
0.000000000	0	0	0
1.000000000	1	0	0
0.000000000	0	0	1
0.000000000	0	0	0
0.000000000	4	0	0
0.000000000	2	0	0
0.000000000	1	0	0
1.000000000	0	0	0
0.000000000	0	0	0
0.000000000	0	0	0
0.000000000	0	0	0
0.000000000	0	0	0
0.000000000	0	5	0
0.000000000	0	0	0
0.000000000	0	0	0
0.000000000	2	0	0
0.000000000	0	1	0
0.000000000	13	0	0
0.000000000	1	0	0
0.000000000	0	0	0
0.000000000	0	0	0
0.000000000	0	0	0
0.000000000	1	0	0
0.000000000	0	0	0
0.000000000	0	0	0
0.000000000	0	0	0
0.000000000	3	0	0
0.000000000	0	0	0
0.000000000	4	0	0
0.000000000	0	0	0
0.000000000	11	0	0
0.000000000	0	0	0
0.000000000	4	0	0
0.000000000	0	0	0
0.000000000	4	0	0
0.000000000	0	0	0
2.000000000	0	0	0
0.000000000	0	0	0
0.000000000	0	0	0
0.000000000	0	0	0
0.000000000	0	0	0
0.000000000	1	0	0
2.000000000	0	0	0
0.000000000	0	0	0
0.000000000	0	0	0
0.000000000	0	0	0
0.000000000	0	0	0
0.000000000	1	2	0
0.000000000	0	0	0
0.000000000	1	0	0
0.000000000	1	0	0
0.000000000	0	0	0
0.000000000	1	0	0
1.000000000	0	0	0
0.000000000	0	0	0
0.000000000	0	0	0
0.000000000	0	0	0
6.000000000	0	0	0
0.000000000	0	0	0
0.000000000	0	0	0
0.000000000	0	0	0
0.000000000	0	0	0
0.000000000	0	0	0
0.000000000	0	0	0
0.000000000	0	0	0
0.000000000	0	0	0
0.000000000	0	0	0
0.000000000	5	0	0
0.000000000	0	0	0
0.000000000	0	0	0
0.000000000	0	0	0
0.000000000	0	0	0
2.000000000	0	0	0
0.000000000	0	0	0
0.000000000	0	0	0
0.000000000	2	0	0
0.000000000	13	0	0
0.000000000	2	0	0
0.000000000	0	0	0
0.000000000	6	0	0
0.000000000	0	0	0
0.000000000	0	0	0
1.000000000	0	0	0
0.000000000	16	0	0
0.000000000	13	0	0
0.000000000	0	0	0
0.000000000	3	0	0
0.000000000	9	0	0
0.000000000	0	0	0
0.000000000	0	0	0
0.000000000	0	0	0
0.000000000	0	0	0
0.000000000	0	0	0
0.000000000	0	0	0
0.000000000	0	0	0
0.000000000	1	0	0
0.000000000	5	0	0
0.000000000	1	0	0
0.000000000	0	0	0
0.000000000	0	0	0
0.000000000	0	0	0
0.000000000	8	0	0
0.000000000	0	0	0
0.000000000	3	0	0
0.000000000	0	0	0
0.000000000	2	0	0
1.000000000	3	0	0
0.000000000	0	0	0
0.000000000	2	0	0
1.000000000	3	0	0
0.000000000	0	0	0
0.000000000	0	0	0
0.000000000	0	0	0
0.000000000	9	0	0
1.000000000	2	0	0
0.000000000	0	0	0
2.000000000	1	0	0
0.000000000	0	0	0
4.000000000	0	0	0
0.000000000	0	0	0
0.000000000	4	0	0
0.000000000	0	0	0
1.000000000	1	0	0
0.000000000	0	0	0
0.000000000	2	0	0
0.000000000	1	0	0
1.000000000	3	0	0
0.000000000	0	0	0
0.000000000	0	0	0
1.000000000	5	0	0
0.000000000	1	0	0
0.000000000		0	0
1.000000000		1	0
0.000000000		0	0
0.000000000		0	0
0.000000000		0	0
0.000000000		0	0
0.000000000		0	0
0.000000000		0	0
0.000000000		0	0
0.000000000		0	0
0.000000000		0	0
0.000000000		0	0
0.000000000		0	0
0.000000000		0	0
0.000000000		0	0
0.000000000		0	0
0.000000000		0	0
0.000000000		5	0
0.000000000		0	0
0.000000000		1	0
0.000000000		0	0
0.000000000		0	0
0.000000000		0	0
0.000000000
0.000000000
0.000000000
0.000000000
0.000000000
0.000000000
0.000000000
0.000000000
0.000000000
0.000000000
0.000000000
0.000000000
0.000000000
2.000000000
1.000000000
0.000000000
0.000000000
0.000000000
0.000000000
1.000000000
0.000000000
0.000000000
0.000000000
0.000000000
0.000000000
0.000000000
0.000000000
0.000000000
1.000000000
0.000000000
0.000000000
0.000000000
0.000000000
0.000000000
0.000000000
0.000000000
0.000000000
0.000000000
0.000000000
0.000000000
0.000000000
1.000000000
0.000000000
0.000000000
0.000000000
0.000000000
0.000000000
0.000000000
0.000000000
0.000000000
0.000000000
0.000000000
0.000000000
0.000000000
1.000000000
0.000000000
0.000000000
0.000000000
0.000000000
0.000000000
0.000000000
0.000000000
0.000000000
0.000000000
0.000000000
0.000000000
0.000000000
0.000000000
0.000000000
0.000000000
2.000000000
1.000000000
0.000000000
0.000000000
0.000000000
0.000000000
0.000000000
3.000000000
0.000000000
0.000000000
0.000000000
0.000000000
0.000000000
0.000000000
0.000000000
0.000000000
0.000000000
0.000000000
0.000000000
0.000000000
0.000000000
0.000000000
0.000000000
0.000000000
0.000000000
0.000000000
0.000000000
2.000000000
0.000000000
2.000000000
0.000000000
0.000000000
0.000000000
0.000000000
0.000000000
0.000000000
0.000000000
0.000000000
0.000000000
0.000000000
0.000000000
0.000000000
3.000000000
0.000000000
3.000000000
0.000000000
0.000000000
1.000000000
0.000000000
0.000000000
0.000000000
3.000000000
0.000000000
0.000000000
1.000000000
0.000000000
4.000000000
0.000000000
0.000000000
0.000000000
0.000000000
0.000000000
1.000000000
1.000000000
1.000000000
1.000000000
2.000000000
0.000000000
0.000000000
0.000000000
0.000000000
0.000000000
0.000000000
0.000000000
0.000000000
0.000000000
0.000000000
0.000000000
0.000000000
0.000000000
0.000000000
0.000000000
0.000000000
0.000000000
0.000000000
0.000000000
1.000000000
0.000000000
5.000000000
0.000000000
0.000000000
1.000000000
0.000000000
0.000000000
0.266094421
