# Supplementary material for: PARP14 and PARP9/DTX3L regulate interferon-induced ADP-ribosylation
Source: EMBO J. 2024 Jun 4;43(14):7. doi: 10.1038/s44318-024-00126-0 (PMC11251020; doi:10.1038/s44318-024-00126-0)
Supplement: Supplementary file 7 — Figure EV1-4 source data [file 44318_2024_126_MOESM7_ESM.zip]

Archive with 25 entries (21 files):
- EV 1/
- EV 1/.DS_Store
- __MACOSX/EV 1/._.DS_Store
- EV 1/EV 1F.tif
- EV 1/EV 1E.tif
- EV 1/EV 1D.xlsx
- __MACOSX/EV 1/._EV 1D.xlsx
- EV 1/EV 1A.tif
- EV 1/EV 1C.tif
- EV 1/EV 1B.tif
- EV 2/
- EV 2/EV 2A.tif
- EV 2/Source Data EV2C.txt
- __MACOSX/EV 2/._Source Data EV2C.txt
- EV 3/
- EV 3/.DS_Store
- __MACOSX/EV 3/._.DS_Store
- EV 3/EV 3D.tif
- EV 3/EV 3B.tif
- EV 3/EV 3C.tif
- EV 4/
- EV 4/.DS_Store
- __MACOSX/EV 4/._.DS_Store
- EV 4/Source Data 4C.txt
- __MACOSX/EV 4/._Source Data 4C.txt
