# Supplementary material for: PARP14 and PARP9/DTX3L regulate interferon-induced ADP-ribosylation
Source: EMBO J. 2024 Jun 4;43(14):7. doi: 10.1038/s44318-024-00126-0 (PMC11251020; doi:10.1038/s44318-024-00126-0)
Supplement: Supplementary file 7 — Figure EV1-4 source data [file 44318_2024_126_MOESM7_ESM.zip › EV 1/EV 1D.xlsx]

## Sheet: PARP12_1
Figure S1C. Reverse transcription qPCR (PARP12) - replicate 1
No.	Ngme	Ct	dCt	ddCt	2^-(ddCt)	Average
1	A1_ A549 WT _P12	21.85	9.01	0	1	22.0875
2	A1_ A549 WT _P12	22.02	9.18	0	1
3	A1_ A549 WT _P12	22.23	9.39	0	1
4	A1_ A549 WT _P12	22.25	9.41	0	1
5	A2_ A549 WT _ siControl _P12	21.6	9.035	0.025	0.982821	21.76
6	A2_ A549 WT _ siControl _P12	21.61	9.045	-0.135	1.09809
7	A2_ A549 WT _ siControl _P12	21.9	9.335	-0.055	1.03886
8	A2_ A549 WT _ siControl _P12	21.93	9.365	-0.045	1.03168
9	A3_ A549 WT _ siPARP14 _P12	21.07	8.3725	-0.6375	1.55563	21.285
10	A3_ A549 WT _ siPARP14 _P12	21.26	8.5625	-0.6175	1.53421
11	A3_ A549 WT _ siPARP14 _P12	21.33	8.6325	-0.7575	1.69056
12	A3_ A549 WT _ siPARP14 _P12	21.48	8.7825	-0.6275	1.54489
13	A4_ A549 WT _ siPARP12 _P12	24.28	11.865	2.855	0.138216	24.515
14	A4_ A549 WT _ siPARP12 _P12	24.48	12.065	2.885	0.135372
15	A4_ A549 WT _ siPARP12 _P12	24.51	12.095	2.705	0.153361
16	A4_ A549 WT _ siPARP12 _P12	24.79	12.375	2.965	0.12807
17	A5_ A549 WT _ IFNg _P12	19.02	6.4325	-2.5775	5.96904	19.1425
18	A5_ A549 WT _ IFNg _P12	19.08	6.4925	-2.6875	6.44196
19	A5_ A549 WT _ IFNg _P12	19.17	6.5825	-2.8075	7.0007
20	A5_ A549 WT _ IFNg _P12	19.3	6.7125	-2.6975	6.48677
21	A6_ A549 WT _ siControl_ IFNg_P12	18.55	5.715	-3.295	9.81508	19.055
22	A6_ A549 WT _ siControl_ IFNg_P12	19.11	6.275	-2.905	7.49018
23	A6_ A549 WT _ siControl_ IFNg_P12	19.25	6.415	-2.975	7.86256
24	A6_ A549 WT _ siControl_ IFNg_P12	19.31	6.475	-2.935	7.64756
25	A7_ A549 WT _ siPARP14 _ IFNg _P12	18.55	5.1525	-3.8575	14.4952	19.145
26	A7_ A549 WT _ siPARP14 _ IFNg _P12	19.21	5.8125	-3.3675	10.3209
27	A7_ A549 WT _ siPARP14 _ IFNg _P12	19.34	5.9425	-3.4475	10.9094
28	A7_ A549 WT _ siPARP14 _ IFNg _P12	19.48	6.0825	-3.3275	10.0387
29	A8_ A549 WT _ siPARP12 _ IFNg_P12	21.01	8.0775	-0.9325	1.90858	21.0625
30	A8_ A549 WT _ siPARP12 _ IFNg_P12	21.02	8.0875	-1.0925	2.13243
31	A8_ A549 WT _ siPARP12 _ IFNg_P12	21.07	8.1375	-1.2525	2.38254
32	A8_ A549 WT _ siPARP12 _ IFNg_P12	21.15	8.2175	-1.1925	2.28548
33	A1. A549 WT _GAPDH	12.69	-0.15	0	1	12.84
34	A1. A549 WT _GAPDH	12.88	0.04	0	1
35	A1. A549 WT _GAPDH	12.89	0.05	0	1
36	A1. A549 WT _GAPDH	12.9	0.06	0	1
37	A2_ A549 WT _ siControl _GAPDH	12.32	-0.245	-0.095	1.06807	12.565
38	A2_ A549 WT _ siControl _GAPDH	12.45	-0.115	-0.155	1.11342
39	A2_ A549 WT _ siControl _GAPDH	12.55	-0.015	-0.065	1.04608
40	A2_ A549 WT _ siControl _GAPDH	12.94	0.375	0.315	0.803851
41	A3_ A549 WT _ siPARP14 _GAPDH	12.62	-0.0775	0.0725	0.950989	12.6975
42	A3_ A549 WT _ siPARP14 _GAPDH	12.62	-0.0775	-0.1175	1.08485
43	A3_ A549 WT _ siPARP14 _GAPDH	12.66	-0.0375	-0.0875	1.06253
44	A3_ A549 WT _ siPARP14 _GAPDH	12.89	0.1925	0.1325	0.912249
45	A4_ A549 WT _ siPARP12 _GAPDH	12.34	-0.075	0.075	0.949342	12.415
46	A4_ A549 WT _ siPARP12 _GAPDH	12.34	-0.075	-0.115	1.08298
47	A4_ A549 WT _ siPARP12 _GAPDH	12.48	0.065	0.015	0.989657
48	A4_ A549 WT _ siPARP12 _GAPDH	12.5	0.085	0.025	0.982821
49	A5_ A549 WT _ IFNg _GAPDH	12.53	-0.0575	0.0925	0.937896	12.5875
50	A5_ A549 WT _ IFNg _GAPDH	12.53	-0.0575	-0.0975	1.06992
51	A5_ A549 WT _ IFNg _GAPDH	12.64	0.0525	0.0025	0.998269
52	A5_ A549 WT _ IFNg _GAPDH	12.65	0.0625	0.0025	0.998269
53	A6_ A549 WT _ siControl_ IFNg_GAPDH	12.5	-0.335	-0.185	1.13682	12.835
54	A6_ A549 WT _ siControl_ IFNg_GAPDH	12.76	-0.075	-0.115	1.08298
55	A6_ A549 WT _ siControl_ IFNg_GAPDH	12.99	0.155	0.105	0.929805
56	A6_ A549 WT _ siControl_ IFNg_GAPDH	13.09	0.255	0.195	0.873573
57	A7_ A549 WT _ siPARP14 _ IFNg _GAPDH	13.28	-0.1175	0.0325	0.977725	13.3975
58	A7_ A549 WT _ siPARP14 _ IFNg _GAPDH	13.41	0.0125	-0.0275	1.01924
59	A7_ A549 WT _ siPARP14 _ IFNg _GAPDH	13.5	0.1025	0.0525	0.964264
60	A7_ A549 WT _ siPARP14 _ IFNg _GAPDH	13.4	0.0025	-0.0575	1.04066
61	A8_ A549 WT _ siPARP12 _ IFNg_GAPDH	12.83	-0.1025	0.0475	0.967612	12.9325
62	A8_ A549 WT _ siPARP12 _ IFNg_GAPDH	12.88	-0.0525	-0.0925	1.06622
63	A8_ A549 WT _ siPARP12 _ IFNg_GAPDH	12.97	0.0375	-0.0125	1.0087
64	A8_ A549 WT _ siPARP12 _ IFNg_GAPDH	13.05	0.1175	0.0575	0.960928
		T1	T2	T3	T4	Average	S.D
	A1_ A549 WT _P12	1	1	1	1	1	0
	A2_ A549 WT _ siControl _P12	0.982821	1.09809	1.03886	1.03168	1.03786	0.040916
	A3_ A549 WT _ siPARP14 _P12	1.55563	1.53421	1.69056	1.54489	1.58132	0.0635205
	A4_ A549 WT _ siPARP12 _P12	0.138216	0.135372	0.153361	0.12807	0.138755	0.0092092
	A5_ A549 WT _ IFNg _P12	5.96904	6.44196	7.0007	6.48677	6.47462	0.365235
	A6_ A549 WT _ siControl_ IFNg_P12	9.81508	7.49018	7.86256	7.64756	8.20385	0.93959
	A7_ A549 WT _ siPARP14 _ IFNg _P12	14.4952	10.3209	10.9094	10.0387	11.441	1.79106
	A8_ A549 WT _ siPARP12 _ IFNg_P12	1.90858	2.13243	2.38254	2.28548	2.17726	0.178921

## Sheet: PARP12_2
Figure S1C. Reverse transcription qPCR (PARP12) - replicate 2
No.	Name	Ct	dCt	ddCt	2^-(ddCt)	Average
1	A1. A549 WT_P12	22.57	9.5875	0	1	23.245
2	A1. A549 WT_P12	23.01	10.0275	0	1
3	A1. A549 WT_P12	23.42	10.4375	0	1
4	A1. A549 WT_P12	23.98	10.9975	0	1
5	A2_ A549 WT _ siControl_P12	23.24	9.91	0.3225	0.799683	23.48
6	A2_ A549 WT _ siControl_P12	23.39	10.06	0.0325	0.977725
7	A2_ A549 WT _ siControl_P12	23.58	10.25	-0.1875	1.13879
8	A2_ A549 WT _ siControl_P12	23.71	10.38	-0.6175	1.53421
9	A3_ A549 WT _ siPARP14_P12	22.8	9.11	-0.4775	1.39233	23.39
10	A3_ A549 WT _ siPARP14_P12	22.99	9.3	-0.7275	1.65577
11	A3_ A549 WT _ siPARP14_P12	23.1	9.41	-1.0275	2.03849
12	A3_ A549 WT _ siPARP14_P12	24.67	10.98	-0.0175	1.0122
13	A4_ A549 WT _ siPARP12_P12	27.65	13.7475	4.16	0.0559391	27.8025
14	A4_ A549 WT _ siPARP12_P12	27.66	13.7575	3.73	0.075363
15	A4_ A549 WT _ siPARP12_P12	27.86	13.9575	3.52	0.0871715
16	A4_ A549 WT _ siPARP12_P12	28.04	14.1375	3.14	0.11344
17	A5_ A549 WT _ IFNg_P12	20.82	7.4075	-2.18	4.53154	21.2275
18	A5_ A549 WT _ IFNg_P12	21.31	7.8975	-2.13	4.37717
19	A5_ A549 WT _ IFNg_P12	21.31	7.8975	-2.54	5.81589
20	A5_ A549 WT _ IFNg_P12	21.47	8.0575	-2.94	7.67411
21	A6_ A549 WT _ siControl _ IFNg_P12	20.18	7.0375	-2.55	5.85634	20.4325
22	A6_ A549 WT _ siControl _ IFNg_P12	20.39	7.2475	-2.78	6.86852
23	A6_ A549 WT _ siControl _ IFNg_P12	20.49	7.3475	-3.09	8.51496
24	A6_ A549 WT _ siControl _ IFNg_P12	20.67	7.5275	-3.47	11.0809
25	A7_ A549 WT _ siPARP14 _ IFNg_P12	19.76	5.9	-3.6875	12.8839	20.33
26	A7_ A549 WT _ siPARP14 _ IFNg_P12	20.26	6.4	-3.6275	12.3591
27	A7_ A549 WT _ siPARP14 _ IFNg_P12	20.39	6.53	-3.9075	15.0063
28	A7_ A549 WT _ siPARP14 _ IFNg_P12	20.91	7.05	-3.9475	15.4282
29	A8_ A549 WT _ siPARP12 _ IFNg_P12	23.81	9.5675	-0.02	1.01396	23.955
30	A8_ A549 WT _ siPARP12 _ IFNg_P12	23.98	9.7375	-0.29	1.22264
31	A8_ A549 WT _ siPARP12 _ IFNg_P12	24.01	9.7675	-0.67	1.59107
32	A8_ A549 WT _ siPARP12 _ IFNg_P12	24.02	9.7775	-1.22	2.32947
33	A1. A549 WT_GAPDH	12.55	-0.4325	0	1	12.9825
34	A1. A549 WT_GAPDH	12.86	-0.1225	0	1
35	A1. A549 WT_GAPDH	13.23	0.2475	0	1
36	A1. A549 WT_GAPDH	13.29	0.3075	0	1
37	A2_ A549 WT _ siControl_GAPDH	13.12	-0.21	0.2225	0.857079	13.33
38	A2_ A549 WT _ siControl_GAPDH	13.15	-0.18	-0.0575	1.04066
39	A2_ A549 WT _ siControl_GAPDH	13.52	0.19	-0.0575	1.04066
40	A2_ A549 WT _ siControl_GAPDH	13.53	0.2	-0.1075	1.07736
41	A3_ A549 WT _ siPARP14_GAPDH	13.55	-0.14	0.2925	0.816486	13.69
42	A3_ A549 WT _ siPARP14_GAPDH	13.66	-0.03	0.0925	0.937896
43	A3_ A549 WT _ siPARP14_GAPDH	13.72	0.03	-0.2175	1.16272
44	A3_ A549 WT _ siPARP14_GAPDH	13.83	0.14	-0.1675	1.12311
45	A4_ A549 WT _ siPARP12_GAPDH	13.84	-0.0625	0.37	0.773782	13.9025
46	A4_ A549 WT _ siPARP12_GAPDH	13.86	-0.0425	0.08	0.946058
47	A4_ A549 WT _ siPARP12_GAPDH	13.86	-0.0425	-0.29	1.22264
48	A4_ A549 WT _ siPARP12_GAPDH	14.05	0.1475	-0.16	1.11729
49	A5_ A549 WT _ IFNg_GAPDH	13.23	-0.1825	0.25	0.840896	13.4125
50	A5_ A549 WT _ IFNg_GAPDH	13.29	-0.1225	-1.77636e-15	1
51	A5_ A549 WT _ IFNg_GAPDH	13.46	0.0475	-0.2	1.1487
52	A5_ A549 WT _ IFNg_GAPDH	13.67	0.2575	-0.05	1.03526
53	A6_ A549 WT _ siControl _ IFNg_GAPDH	13.01	-0.1325	0.3	0.812252	13.1425
54	A6_ A549 WT _ siControl _ IFNg_GAPDH	13.06	-0.0825	0.04	0.972655
55	A6_ A549 WT _ siControl _ IFNg_GAPDH	13.25	0.1075	-0.14	1.10191
56	A6_ A549 WT _ siControl _ IFNg_GAPDH	13.25	0.1075	-0.2	1.1487
57	A7_ A549 WT _ siPARP14 _ IFNg_GAPDH	13.63	-0.23	0.2025	0.869043	13.86
58	A7_ A549 WT _ siPARP14 _ IFNg_GAPDH	13.88	0.02	0.1425	0.905948
59	A7_ A549 WT _ siPARP14 _ IFNg_GAPDH	13.9	0.04	-0.2075	1.15469
60	A7_ A549 WT _ siPARP14 _ IFNg_GAPDH	14.03	0.17	-0.1375	1.1
61	A8_ A549 WT _ siPARP12 _ IFNg_GAPDH	14.14	-0.1025	0.33	0.795536	14.2425
62	A8_ A549 WT _ siPARP12 _ IFNg_GAPDH	14.26	0.0175	0.14	0.907519
63	A8_ A549 WT _ siPARP12 _ IFNg_GAPDH	14.27	0.0275	-0.22	1.16473
64	A8_ A549 WT _ siPARP12 _ IFNg_GAPDH	14.3	0.0575	-0.25	1.18921
		T1	T2	T3	T4	Average	S.D
	A1. A549 WT_P12	1	1	1	1	1	0
	A2_ A549 WT _ siControl_P12	0.799683	0.977725	1.13879	1.53421	1.1126	0.271364
	A3_ A549 WT _ siPARP14_P12	1.39233	1.65577	2.03849	1.0122	1.5247	0.37461
	A4_ A549 WT _ siPARP12_P12	0.0559391	0.075363	0.0871715	0.11344	0.0829784	0.0208243
	A5_ A549 WT _ IFNg _P12	4.53154	4.37717	5.81589	7.67411	5.59968	1.3215
	A6_ A549 WT _ siControl _ IFNg_P12	5.85634	6.86852	8.51496	11.0809	8.08018	1.97527
	A7_ A549 WT _ siPARP14 _ IFNg _P12	12.8839	12.3591	15.0063	15.4282	13.9194	1.31954
	A8_ A549 WT _ siPARP12 _ IFNg_P12	1.01396	1.22264	1.59107	2.32947	1.53928	0.500824

## Sheet: PARP12_3
Figure S1C. Reverse transcription qPCR (PARP12) - replicate 3
No.	Name	Ct	dCt	ddCt	2^-(ddCt)	Average
1	A1. A549 WT_P12	21.83	9.045	0	1	22.3975
2	A1. A549 WT_P12	22.36	9.575	0	1
3	A1. A549 WT_P12	22.66	9.875	0	1
4	A1. A549 WT_P12	22.74	9.955	0	1
5	A2_ A549 WT _ siControl_P12	22.18	9.78	0.735	0.600818	22.495
6	A2_ A549 WT _ siControl_P12	22.5	10.1	0.525	0.694959
7	A2_ A549 WT _ siControl_P12	22.65	10.25	0.375	0.771105
8	A2_ A549 WT _ siControl_P12	22.65	10.25	0.295	0.815072
9	A3_ A549 WT _ siPARP14_P12	22.28	8.97	-0.075	1.05336	22.425
10	A3_ A549 WT _ siPARP14_P12	22.39	9.08	-0.495	1.40932
11	A3_ A549 WT _ siPARP14_P12	22.41	9.1	-0.775	1.71119
12	A3_ A549 WT _ siPARP14_P12	22.62	9.31	-0.645	1.56374
13	A4_ A549 WT _ siPARP12_P12	26.08	13.02	3.975	0.0635925	26.23
14	A4_ A549 WT _ siPARP12_P12	26.24	13.18	3.605	0.0821839
15	A4_ A549 WT _ siPARP12_P12	26.28	13.22	3.345	0.0984135
16	A4_ A549 WT _ siPARP12_P12	26.32	13.26	3.305	0.10118
17	A5_ A549 WT _ IFNg_P12	19.79	6.755	-2.29	4.89056	20.1
18	A5_ A549 WT _ IFNg_P12	20.1	7.065	-2.51	5.6962
19	A5_ A549 WT _ IFNg_P12	20.15	7.115	-2.76	6.77396
20	A5_ A549 WT _ IFNg_P12	20.36	7.325	-2.63	6.19026
21	A6_ A549 WT _ siControl _ IFNg_P12	20.24	6.155	-2.89	7.4127	20.4225
22	A6_ A549 WT _ siControl _ IFNg_P12	20.32	6.235	-3.34	10.1261
23	A6_ A549 WT _ siControl _ IFNg_P12	20.73	6.645	-3.23	9.38268
24	A6_ A549 WT _ siControl _ IFNg_P12	20.4	6.315	-3.64	12.4666
25	A7_ A549 WT _ siPARP14 _ IFNg_P12	20.02	6.2025	-2.8425	7.17262	20.1825
26	A7_ A549 WT _ siPARP14 _ IFNg_P12	20.13	6.3125	-3.2625	9.59644
27	A7_ A549 WT _ siPARP14 _ IFNg_P12	20.27	6.4525	-3.4225	10.722
28	A7_ A549 WT _ siPARP14 _ IFNg_P12	20.31	6.4925	-3.4625	11.0234
29	A8_ A549 WT _ siPARP12 _ IFNg_P12	23.5	10.045	1	0.5	23.705
30	A8_ A549 WT _ siPARP12 _ IFNg_P12	23.6	10.145	0.57	0.673617
31	A8_ A549 WT _ siPARP12 _ IFNg_P12	23.63	10.175	0.3	0.812252
32	A8_ A549 WT _ siPARP12 _ IFNg_P12	24.09	10.635	0.68	0.624165
33	A1. A549 WT_GAPDH	12.56	-0.225	0	1	12.785
34	A1. A549 WT_GAPDH	12.75	-0.035	0	1
35	A1. A549 WT_GAPDH	12.8	0.015	0	1
36	A1. A549 WT_GAPDH	13.03	0.245	0	1
37	A2_ A549 WT _ siControl_GAPDH	12.29	-0.11	0.115	0.923382	12.4
38	A2_ A549 WT _ siControl_GAPDH	12.36	-0.04	-0.005	1.00347
39	A2_ A549 WT _ siControl_GAPDH	12.42	0.02	0.005	0.99654
40	A2_ A549 WT _ siControl_GAPDH	12.53	0.13	-0.115	1.08298
41	A3_ A549 WT _ siPARP14_GAPDH	13.26	-0.05	0.175	0.885768	13.31
42	A3_ A549 WT _ siPARP14_GAPDH	13.32	0.01	0.045	0.96929
43	A3_ A549 WT _ siPARP14_GAPDH	13.33	0.02	0.005	0.99654
44	A3_ A549 WT _ siPARP14_GAPDH	13.33	0.02	-0.225	1.16878
45	A4_ A549 WT _ siPARP12_GAPDH	12.89	-0.17	0.055	0.962594	13.06
46	A4_ A549 WT _ siPARP12_GAPDH	13.08	0.02	0.055	0.962594
47	A4_ A549 WT _ siPARP12_GAPDH	13.13	0.07	0.055	0.962594
48	A4_ A549 WT _ siPARP12_GAPDH	13.14	0.08	-0.165	1.12117
49	A5_ A549 WT _ IFNg_GAPDH	12.93	-0.105	0.12	0.920188	13.035
50	A5_ A549 WT _ IFNg_GAPDH	13.02	-0.015	0.02	0.986233
51	A5_ A549 WT _ IFNg_GAPDH	13.07	0.035	0.02	0.986233
52	A5_ A549 WT _ IFNg_GAPDH	13.12	0.085	-0.16	1.11729
53	A6_ A549 WT _ siControl _ IFNg_GAPDH	13.92	-0.165	0.06	0.959264	14.085
54	A6_ A549 WT _ siControl _ IFNg_GAPDH	13.99	-0.095	-0.06	1.04247
55	A6_ A549 WT _ siControl _ IFNg_GAPDH	14.13	0.045	0.03	0.97942
56	A6_ A549 WT _ siControl _ IFNg_GAPDH	14.3	0.215	-0.03	1.02101
57	A7_ A549 WT _ siPARP14 _ IFNg_GAPDH	13.55	-0.2675	-0.0425	1.0299	13.8175
58	A7_ A549 WT _ siPARP14 _ IFNg_GAPDH	13.62	-0.1975	-0.1625	1.11922
59	A7_ A549 WT _ siPARP14 _ IFNg_GAPDH	13.95	0.1325	0.1175	0.921784
60	A7_ A549 WT _ siPARP14 _ IFNg_GAPDH	14.15	0.3325	0.0875	0.941152
61	A8_ A549 WT _ siPARP12 _ IFNg_GAPDH	13.19	-0.265	-0.04	1.02811	13.455
62	A8_ A549 WT _ siPARP12 _ IFNg_GAPDH	13.53	0.075	0.11	0.926588
63	A8_ A549 WT _ siPARP12 _ IFNg_GAPDH	13.53	0.075	0.06	0.959264
64	A8_ A549 WT _ siPARP12 _ IFNg_GAPDH	13.57	0.115	-0.13	1.09429
		T1	T2	T3	T4	Average	S.D
	A1. A549 WT_P12	1	1	1	1	1	0
	A2_ A549 WT _ siControl_P12	0.600818	0.694959	0.771105	0.815072	0.720489	0.0813648
	A3_ A549 WT _ siPARP14_P12	1.05336	1.40932	1.71119	1.56374	1.4344	0.24452
	A4_ A549 WT _ siPARP12_P12	0.0635925	0.0821839	0.0984135	0.10118	0.0863425	0.015006
	A5_ A549 WT _ IFNg _P12	4.89056	5.6962	6.77396	6.19026	5.88775	0.690645
	A6_ A549 WT _ siControl _ IFNg_P12	7.4127	10.1261	9.38268	12.4666	9.84702	1.80843
	A7_ A549 WT _ siPARP14 _ IFNg _P12	7.17262	9.59644	10.722	11.0234	9.62862	1.51442
	A8_ A549 WT _ siPARP12 _ IFNg_P12	0.5	0.673617	0.812252	0.624165	0.652509	0.111832
