# Supplementary material for: PARP14 and PARP9/DTX3L regulate interferon-induced ADP-ribosylation
Source: EMBO J. 2024 Jun 4;43(14):7. doi: 10.1038/s44318-024-00126-0 (PMC11251020; doi:10.1038/s44318-024-00126-0)
Supplement: Supplementary file 7 — Figure EV1-4 source data [file 44318_2024_126_MOESM7_ESM.zip › EV 2/Source Data EV2C.txt]

WT	WT + IFNg	WT + IFNg + P14i
1.06982276	1.82053428	1.44635519
1.47365379	2.58442445	1.37575536
1.57014022	1.52683899	2.27613852
1.24726366	1.51413102	2.38721559
1.51883768	1.84830355	3.36149324
1.22937837	2.54818320	3.05650198
1.09806269	1.72875451	3.00661143
1.13242127	2.51806061	2.81363856
1.01899088	1.94008333	2.35944632
0.65234243	3.04002868	2.55759651
0.81048605	2.32508774	3.06638595
0.91873912	2.21636400	2.99813945
1.05664412	1.96455794	2.69785484
1.25385298	2.19706671	1.91749138
1.06652810	2.42957548	1.88125014
1.27503293	2.58018846	2.34532635
0.97568965	2.12364289	1.82994760
0.77000881	1.68827727	1.88125014
0.82366468	2.14811750	1.69580792
0.89991250	1.72593051	2.50441130
1.10888800	1.28868223	1.04393615
1.03687617	1.60779346	1.89301678
1.16489720	1.26279563	2.43851813
0.94086040	1.94478999	1.73346116
1.12771462	2.19094806	1.94855531
0.91779779	1.87136616	1.52260300
1.29291822	1.82053428	2.99060880
1.16819185	0.77706880	2.58489511
1.02228554	1.26138363	1.27832759
0.97710165	0.89379385	1.04111216
1.04911347	1.80829698	0.92297511
0.77942212	1.15877854	0.87026057
1.03781750	1.58049486	2.16317879
1.04393615	0.81989936	1.85442220
1.06040945	1.55178426	2.10340427
1.02934552	1.68968927	3.43397573
0.81942869	2.09352029	2.48887934
0.99734027	2.16788545	2.09963895
1.01381356	2.41404352	2.59807375
0.94415506	1.48777375	2.36321164
1.00722424	1.13336261	2.69361885
0.61704251	0.88626320	2.72044678
1.21619974	1.45718049	1.19925578
0.88202721	1.81347430	1.24067435
1.59555616	2.06386837	1.43600054
1.33904344	1.58096553	1.36304739
1.19972645	1.70145590	3.00331677
1.26609029	1.73581449	2.58348311
0.67352238	2.11658291	2.46864072
0.93662441	2.52323793	2.26295989
0.76906748	2.04551241	2.20036137
0.95498037	1.87183683	1.99420987
0.80483806	2.03280444	1.60167481
0.91450313	1.26891428	1.21431708
1.18795981	0.95686303	2.24648659
0.79165943	1.73487316	2.60419240
0.65940241	1.87513149	3.11298184
0.72717825	1.36069406	2.11987756
0.63681047	0.93521242	2.71762279
0.76247816	0.83448999	4.03689828
0.86978991	1.28868223	3.14639909
1.27173827	1.42470457	2.38156760
1.34186744	1.68827727	2.93412894
0.77565680	1.35551674	3.92582122
1.04205349	1.65627201	3.46268633
1.18984247	2.75198138	1.93114068
1.04958414	2.45781542	1.71416387
0.67305171	1.52448566	1.78335171
0.69093700	1.59743882	2.49217400
0.75541818	1.83324225	3.40808913
0.58080127	1.75275845	2.65549494
0.64387045	1.38752199	1.94949664
0.87214323	1.35551674	2.96189820
1.41199660	1.43176455	2.09869761
1.17854650	2.90024102	2.18153475
1.01899088	2.22718931	3.41420778
0.98322030	1.87983814	2.20177337
1.03358151	1.84736222	1.50236438
1.24396901	1.53531097	3.47068765
1.11406532	1.43458855	1.40493662
1.15265989	1.29856621	1.52448566
1.40681928	1.36963670	2.28084518
1.18184116	1.46706447	2.01727248
0.69752632	1.59649749	2.98966747
1.02228554	2.26343055	1.77770372
0.65422509	1.32492348	2.35191567
0.84013798	1.67133331	1.93114068
0.72105960	1.44635519	2.75857069
0.70552764	1.27126761	2.22907197
0.79260076	1.25950097	2.74868672
1.20584510	1.17195718	2.53265124
1.28021025	1.24585167	1.75840643
0.93897774	1.32821814	1.99185654
1.26044230	1.38752199	1.95090864
0.85425794	1.21196375	1.76452509
0.81942869	0.87732055	1.74522780
1.06323344	1.35551674	1.82006362
1.26044230	0.88108588	1.70333857
1.07405875	1.62285476	1.26797295
1.13806926	1.48965641	1.53201631
1.06370411	2.04974840	3.20711495
0.90932581	2.19141872	3.24947484
1.06135078	2.22813064	1.61673611
1.07923607	2.45263810	2.25307591
1.12347863	1.99232720	2.13446820
1.24020368	1.91655005	2.51335395
1.73816782	2.05210173	2.18247608
1.16301453	2.14670550	1.13948126
0.53891204	1.84642089	1.98150190
0.57327062	1.87607282	2.08740164
0.53467605	1.10606400	1.68309995
0.70176231	1.30044887	2.55053653
0.72011827	1.60026281	3.51022355
0.81660470	0.94509639	1.79935434
0.77801013	1.51695502	1.99279787
0.91026714	1.20725709	0.84249131
1.11924264	1.65533068	1.38093268
0.72482492	1.87136616	1.30233153
0.65234243	2.13070287	2.18624140
0.50455345	1.77440906	2.50394064
1.01051890	1.42470457	1.57861220
0.91309114	1.28021025	1.10135735
0.82931267	1.00863624	0.94038974
1.00957757	1.34563276	1.11077066
0.90367782	2.09210830	1.91702072
0.89944183	2.11564157	1.12818528
1.29433022	1.98950321	1.17289851
1.00204692	1.59320283	2.10905226
1.26609029	1.35128075	2.74633339
1.17148651	1.30044887	2.67761622
0.95874569	1.05334946	2.43098748
1.31880483	1.33104213	1.54566561
0.93474175	0.97286566	1.11029999
0.83637265	1.05382013	1.31739283
1.08582539	1.83277159
1.47177112	1.38328600
1.07217609	1.23879168
0.87920322	0.95780436
1.04958414	1.06982276
1.22749571	1.23643836
1.19407846	1.33951411
0.69752632	1.20725709
0.92391644	1.86901283
0.91167914	1.84830355
0.77377414	2.11940690
0.70693963	1.39787664
0.97521899	1.14418791
1.27503293	0.73141424
1.30797952	0.68481835
	0.88955786
	1.31362750
	1.51130703
	1.49059775
	1.41764459
	1.75746510
	1.42941123
	1.22796638
	1.36069406
	0.88014455
	1.38093268
	1.07170542
	0.95592170
	0.84107931
	0.97192433
	1.11500665
	1.33669012
	1.72404785
	0.82931267
	1.70898655
	1.52825099
	1.60496947
	1.06276278
	1.24679300
	0.93050576
	1.26138363
	1.82100495
	1.56825756
	1.20443310
	1.02887486
	0.92768177
	0.74741687
	0.89332318
	0.81283938
	1.11029999
	1.40211262
	1.77440906
	1.19125447
	1.37340203
